# Supplementary material for: (Z)-4-(2,5-Di-tert-butyl­anilino)pent-3-en-2-one
Source: Acta Crystallogr Sect E Struct Rep Online. 2011 May 14;67(Pt 6):o1405–6. doi: 10.1107/S1600536811017296 (PMC3120447; doi:10.1107/S1600536811017296)
Supplement: Supplementary file 1 [file e-67-o1405-sup1.cif]

##############################################################################
#                                                                            #
# This CIF contains the data in a paper accepted for publication in          #
# Acta Crystallographica Section E. It conforms to the requirements of       #
# Notes for Authors for Acta Crystallographica Section E, and has been       #
# peer reviewed under the auspices of the IUCr Commission on Journals.       #
#                                                                            #
# Full details of the Crystallographic Information File format               #
# are given in the paper "The Crystallographic Information File (CIF):       #
# a New Standard Archive File for Crystallography" by S. R. Hall, F. H.      #
# Allen and I. D. Brown [Acta Cryst. (1991), A47, 655-685].                  #
#                                                                            #
# The current version of the core CIF dictionary is obtainable from          #
# ftp://ftp.iucr.org/pub/cif_core.dic.                                       #
#                                                                            #
# Software is freely available for graphical display of the structure(s)     #
# in this CIF. For information consult the CIF software page                 #
# http://www.iucr.org/resources/cif/software.                                #
#                                                                            #
# This file may be used for bona fide research purposes within the           #
# scientific community so long as proper attribution is given to the journal # 
# article from which it was obtained.                                        #
#                                                                            #
##############################################################################
data_I
_audit_creation_method     SHELXL97
_chemical_name_systematic
;
(<i>Z</i>)-4-(2,5-Di-<i>tert</i>-butylanilino)pent-3-en-2-one
;
_chemical_name_common     ?
_chemical_formula_moiety     'C19 H29 N O'
_chemical_formula_sum     'C19 H29 N O'
_chemical_formula_structural     ?
_chemical_formula_analytical     ?
_chemical_formula_iupac     'C19 H29 N O'
_chemical_formula_weight     287.44
_chemical_melting_point     326
_symmetry_cell_setting     monoclinic
_symmetry_space_group_name_H-M     'C 2/c'
_symmetry_space_group_name_Hall     '-C 2yc'
loop_
    _symmetry_equiv_pos_as_xyz
    'x, y, z'
    '-x, y, -z+1/2'
    'x+1/2, y+1/2, z'
    '-x+1/2, y+1/2, -z+1/2'
    '-x, -y, -z'
    'x, -y, z-1/2'
    '-x+1/2, -y+1/2, -z'
    'x+1/2, -y+1/2, z-1/2'
_cell_length_a     23.7759(5)
_cell_length_b     9.0517(2)
_cell_length_c     19.3760(4)
_cell_angle_alpha     90.00
_cell_angle_beta     120.6308(11)
_cell_angle_gamma     90.00
_cell_volume     3588.11(13)
_cell_formula_units_Z     8
_cell_measurement_reflns_used     3360
_cell_measurement_theta_min     2.0
_cell_measurement_theta_max     25.0
_cell_measurement_temperature     160.0(10)
_exptl_crystal_description     prism
_exptl_crystal_colour     colourless
_exptl_crystal_size_max     0.32
_exptl_crystal_size_mid     0.25
_exptl_crystal_size_min     0.20
_exptl_crystal_density_diffrn     1.064
_exptl_crystal_density_meas     ?
_exptl_crystal_density_method     'not measured'
_exptl_crystal_F_000     1264
_exptl_absorpt_coefficient_mu     0.0643
_exptl_absorpt_correction_type     none
_exptl_absorpt_process_details     ?
_exptl_absorpt_correction_T_min     ?
_exptl_absorpt_correction_T_max     ?
_exptl_special_details
;
Solvent used: MeOH Cooling Device: Oxford Cryosystems Cryostream 700 Crystal
mount: glued on a glass fibre Mosaicity (\%.): 0.811(1) Frames collected: 1331
Seconds exposure per frame: 60 Degrees rotation per frame: 0.3
Crystal-Detector distance (mm): 30.0
;
_diffrn_ambient_temperature     160.0(10)
_diffrn_radiation_type     'Mo K\a'
_diffrn_radiation_wavelength     0.71073
_diffrn_radiation_source     'Nonius FR590 sealed tube generator'
_diffrn_radiation_monochromator     'horizontally mounted graphite crystal'
_diffrn_measurement_device_type     'Nonius KappaCCD area-detector'
_diffrn_measurement_method     '\w scans with \k offsets'
_diffrn_detector_area_resol_mean     9
_diffrn_reflns_number     24643
_diffrn_reflns_av_R_equivalents     0.0350
_diffrn_reflns_av_sigmaI/netI     0.0185
_diffrn_reflns_theta_min     2.96
_diffrn_reflns_theta_max     25.00
_diffrn_reflns_theta_full     25.00
_diffrn_measured_fraction_theta_max     0.995
_diffrn_measured_fraction_theta_full     0.995
_diffrn_reflns_limit_h_min     0
_diffrn_reflns_limit_h_max     28
_diffrn_reflns_limit_k_min     0
_diffrn_reflns_limit_k_max     10
_diffrn_reflns_limit_l_min     -23
_diffrn_reflns_limit_l_max     19
_diffrn_standards_number     0
_diffrn_standards_interval_count     ?
_diffrn_standards_interval_time     ?
_diffrn_standards_decay_%     0
loop_
    _diffrn_standard_refln_index_h
    _diffrn_standard_refln_index_k
    _diffrn_standard_refln_index_l
    ? ? ?
_refine_special_details
;
Refinement of <i>F</i>^2^ against ALL reflections. The weighted <i>R</i>-factor
<i>wR</i> and goodness of fit <i>S</i> are based on <i>F</i>^2^, conventional
<i>R</i>-factors <i>R</i> are based on <i>F</i>, with <i>F</i> set to zero for
negative <i>F</i>^2^. The threshold expression of <i>F</i>^2^ >
\s(<i>F</i>^2^) is used only for calculating <i>R</i>-factors(gt) <i>etc</i>.
and is not relevant to the choice of reflections for refinement.
;
_reflns_number_total     3153
_reflns_number_gt     2769
_reflns_threshold_expression     'I>2\s(I)'
_refine_ls_structure_factor_coef     Fsqd
_refine_ls_matrix_type     full
_refine_ls_R_factor_all     0.0515
_refine_ls_R_factor_gt     0.0443
_refine_ls_wR_factor_gt     0.1115
_refine_ls_wR_factor_ref     0.1179
_refine_ls_goodness_of_fit_ref     1.043
_refine_ls_restrained_S_all     1.043
_refine_ls_number_reflns     3152
_refine_ls_number_parameters     203
_refine_ls_number_restraints     0
_refine_ls_hydrogen_treatment     mixed
_refine_ls_weighting_scheme     calc
_refine_ls_weighting_details
              'w=1/[\s^2^(Fo^2^)+(0.0560P)^2^+2.1259P] where P=(Fo^2^+2Fc^2^)/3'
_atom_sites_solution_hydrogens     difmap
_atom_sites_solution_primary     direct
_atom_sites_solution_secondary     difmap
_refine_ls_shift/su_max     0.001
_refine_ls_shift/su_mean     0.000
_refine_diff_density_max     0.191
_refine_diff_density_min     -0.170
_refine_ls_extinction_method     'SHELXL97 (Sheldrick, 2008)'
_refine_ls_extinction_coef     0.0053(10)
_refine_ls_extinction_expression
                                  'Fc^*^=kFc[1+0.001xFc^2^\l^3^/sin(2\q)]^-1/4^'
loop_
    _atom_type_symbol
    _atom_type_description
    _atom_type_number_in_cell
    _atom_type_scat_dispersion_real
    _atom_type_scat_dispersion_imag
    _atom_type_scat_source
    C C 152 0.0033 0.0016
; International Tables for Crystallography (1992).
Vol. C, Tables 4.2.6.8 and 6.1.1.4
;
    H H 232 0.0000 0.0000
; International Tables for Crystallography (1992).
Vol. C, Tables 4.2.6.8 and 6.1.1.4
;
    N N 8 0.0061 0.0033
; International Tables for Crystallography (1992).
Vol. C, Tables 4.2.6.8 and 6.1.1.4
;
    O O 8 0.0106 0.0060
; International Tables for Crystallography (1992).
Vol. C, Tables 4.2.6.8 and 6.1.1.4
;
_computing_data_collection     'COLLECT (Nonius, 2000)'
_computing_cell_refinement     'DENZO-SMN (Otwinowski & Minor, 1997)'
_computing_data_reduction
                            'DENZO-SMN and SCALEPACK (Otwinowski & Minor, 1997)'
_computing_structure_solution     'SHELXS97 (Sheldrick, 2008)'
_computing_structure_refinement     'SHELXL97 (Sheldrick, 2008)'
_computing_molecular_graphics     'ORTEPII (Johnson, 1976)'
_computing_publication_material
                            'SHELXL97 (Sheldrick, 2008) and PLATON (Spek, 2009)'
_iucr_refine_instruction_details
;
TITL AR 25 (DT1008)
CELL  0.71073 23.7759 9.0517 19.3760 90.0000 120.6308 90.0000
ZERR  8 0.0005 0.0002 0.0004 0.0000 0.0011 0.0000
LATT 7
SYMM    -X,    +Y, .50-Z
SFAC C H N O
UNIT   152   232     8     8
MERG 2
OMIT -1 1 1
TEMP -113
L.S. 4
BOND $H
CONF
ACTA
HTAB N15 O18
FMAP 2
PLAN 10
WGHT      0.0560      2.1259
EXTI    0.005274
FVAR       0.64726
O18   4    0.198525    0.785760    0.117324    11.00000    0.05183    0.05189 =
         0.03798    0.00343    0.01180   -0.00192
N15   3    0.303339    0.856240    0.254961    11.00000    0.03481    0.03304 =
         0.02818    0.00140    0.01230    0.00303
H15   2    0.270588    0.796423    0.219690    11.00000    0.04826
C1    1    0.352350    0.809229    0.333264    11.00000    0.03041    0.03213 =
         0.02870    0.00297    0.01384   -0.00065
C2    1    0.393757    0.689629    0.343763    11.00000    0.03221    0.03091 =
         0.03144    0.00222    0.01677   -0.00046
C3    1    0.437872    0.652777    0.423368    11.00000    0.04266    0.03882 =
         0.03435    0.00479    0.01853    0.01040
AFIX  43
H3    2    0.466764    0.572212    0.433895    11.00000   -1.20000
AFIX   0
C4    1    0.441662    0.727941    0.487961    11.00000    0.04384    0.04829 =
         0.02895    0.00620    0.01428    0.00871
AFIX  43
H4    2    0.473189    0.698184    0.540877    11.00000   -1.20000
AFIX   0
C5    1    0.400511    0.845632    0.477203    11.00000    0.04036    0.03798 =
         0.03119    0.00004    0.01919   -0.00214
C6    1    0.355754    0.883156    0.398096    11.00000    0.03573    0.03471 =
         0.03446    0.00084    0.01837    0.00273
AFIX  43
H6    2    0.326368    0.962452    0.388026    11.00000   -1.20000
AFIX   0
C7    1    0.392714    0.605458    0.273983    11.00000    0.03678    0.03378 =
         0.03141    0.00092    0.01718    0.00332
C8    1    0.404614    0.712023    0.221063    11.00000    0.05336    0.04381 =
         0.04078    0.00130    0.03039    0.00134
AFIX 137
H81   2    0.410042    0.655446    0.181717    11.00000   -1.50000
H82   2    0.444233    0.769851    0.254688    11.00000   -1.50000
H83   2    0.367161    0.778789    0.193008    11.00000   -1.50000
AFIX   0
C9    1    0.327519    0.523650    0.223396    11.00000    0.04368    0.03669 =
         0.04636   -0.00792    0.02022   -0.00167
AFIX 137
H91   2    0.319256    0.460301    0.258308    11.00000   -1.50000
H92   2    0.329710    0.462790    0.182999    11.00000   -1.50000
H93   2    0.292032    0.595710    0.196634    11.00000   -1.50000
AFIX   0
C10   1    0.446561    0.487279    0.304877    11.00000    0.04620    0.04628 =
         0.04057    0.00045    0.02182    0.01148
AFIX 137
H101  2    0.439603    0.415269    0.337574    11.00000   -1.50000
H102  2    0.489332    0.534360    0.337528    11.00000   -1.50000
H103  2    0.445092    0.436830    0.259234    11.00000   -1.50000
AFIX   0
C11   1    0.404141    0.933890    0.546854    11.00000    0.04843    0.04718 =
         0.03224   -0.00243    0.02109    0.00133
C12   1    0.437695    0.846560    0.625275    11.00000    0.09641    0.06715 =
         0.03550    0.00064    0.03396    0.01072
AFIX 137
H121  2    0.413756    0.754425    0.618474    11.00000   -1.50000
H122  2    0.438175    0.905554    0.667982    11.00000   -1.50000
H123  2    0.482674    0.823691    0.639664    11.00000   -1.50000
AFIX   0
C13   1    0.444268    1.073702    0.557842    11.00000    0.07135    0.05554 =
         0.05411   -0.01844    0.03360   -0.01179
AFIX 137
H131  2    0.488003    1.045890    0.569158    11.00000   -1.50000
H132  2    0.447978    1.131642    0.602707    11.00000   -1.50000
H133  2    0.422475    1.132951    0.508684    11.00000   -1.50000
AFIX   0
C14   1    0.336080    0.979663    0.528225    11.00000    0.05792    0.09136 =
         0.04974   -0.01731    0.03339    0.00341
AFIX 137
H141  2    0.316484    1.045776    0.481679    11.00000   -1.50000
H142  2    0.339350    1.031026    0.574660    11.00000   -1.50000
H143  2    0.308664    0.891603    0.516364    11.00000   -1.50000
AFIX   0
C16   1    0.300342    0.987818    0.221023    11.00000    0.04177    0.03372 =
         0.03519    0.00167    0.02332    0.00708
C17   1    0.251659    1.015708    0.143061    11.00000    0.04716    0.03970 =
         0.03504    0.00795    0.02230    0.01234
AFIX  43
H17   2    0.249760    1.111251    0.121682    11.00000   -1.20000
AFIX   0
C18   1    0.204299    0.910055    0.092997    11.00000    0.04370    0.05298 =
         0.03388    0.00471    0.01773    0.01308
C19   1    0.160573    0.946428    0.005240    11.00000    0.06286    0.07015 =
         0.03586    0.00700    0.01260    0.01303
AFIX 137
H191  2    0.176214    0.894474   -0.026168    11.00000   -1.50000
H192  2    0.161364    1.053193   -0.002618    11.00000   -1.50000
H193  2    0.115756    0.915228   -0.012461    11.00000   -1.50000
AFIX   0
C20   1    0.352756    1.099056    0.267777    11.00000    0.05727    0.03789 =
         0.04499    0.00249    0.02580   -0.00183
AFIX 137
H201  2    0.345973    1.142642    0.309277    11.00000   -1.50000
H202  2    0.351089    1.176902    0.231628    11.00000   -1.50000
H203  2    0.395550    1.050507    0.293061    11.00000   -1.50000
HKLF 4
REM  AR 25 (DT1008)
REM R1 =  0.0443 for   2769 Fo > 4sig(Fo)  and  0.0515 for all   3152 data
REM    203 parameters refined using      0 restraints
END
WGHT      0.0560      2.1259
REM Highest difference peak  0.191,  deepest hole -0.170,  1-sigma level  0.031
Q1    1   0.1501  0.8295 -0.0272  11.00000  0.05    0.18
Q2    1   0.3917  0.6416  0.3046  11.00000  0.05    0.17
Q3    1   0.4008  0.8913  0.5134  11.00000  0.05    0.16
Q4    1   0.1950  0.9878 -0.0184  11.00000  0.05    0.15
Q5    1   0.4131  0.5536  0.2871  11.00000  0.05    0.14
Q6    1   0.3562  0.7210  0.3334  11.00000  0.05    0.13
Q7    1   0.3420  0.8024  0.3617  11.00000  0.05    0.12
Q8    1   0.4499  0.7350  0.6377  11.00000  0.05    0.12
Q9    1   0.1191  1.0227 -0.0111  11.00000  0.05    0.12
Q10   1   0.4634  0.9830  0.5977  11.00000  0.05    0.11
;
loop_
    _atom_site_type_symbol
    _atom_site_label
    _atom_site_fract_x
    _atom_site_fract_y
    _atom_site_fract_z
    _atom_site_U_iso_or_equiv
    _atom_site_adp_type
    _atom_site_calc_flag
    _atom_site_refinement_flags
    _atom_site_occupancy
    _atom_site_symmetry_multiplicity
    _atom_site_disorder_assembly
    _atom_site_disorder_group
    O O18 0.19853(5) 0.78576(13) 0.11732(6) 0.0523(3) Uani d . 1 1 . .
    N N15 0.30334(6) 0.85624(13) 0.25496(6) 0.0337(3) Uani d . 1 1 . .
    H H15 0.2706(8) 0.7964(19) 0.2197(10) 0.048(4) Uiso d . 1 1 . .
    C C1 0.35235(6) 0.80923(15) 0.33326(7) 0.0310(3) Uani d . 1 1 . .
    C C2 0.39376(6) 0.68963(14) 0.34376(7) 0.0313(3) Uani d . 1 1 . .
    C C3 0.43787(7) 0.65278(16) 0.42337(8) 0.0391(3) Uani d . 1 1 . .
    H H3 0.4668 0.5722 0.4339 0.047 Uiso calc R 1 1 . .
    C C4 0.44166(7) 0.72794(17) 0.48796(8) 0.0423(4) Uani d . 1 1 . .
    H H4 0.4732 0.6982 0.5409 0.051 Uiso calc R 1 1 . .
    C C5 0.40051(7) 0.84563(15) 0.47720(8) 0.0361(3) Uani d . 1 1 . .
    C C6 0.35575(6) 0.88316(15) 0.39810(8) 0.0347(3) Uani d . 1 1 . .
    H H6 0.3264 0.9625 0.3880 0.042 Uiso calc R 1 1 . .
    C C7 0.39271(6) 0.60546(15) 0.27398(7) 0.0341(3) Uani d . 1 1 . .
    C C8 0.40461(8) 0.71202(17) 0.22106(9) 0.0430(4) Uani d . 1 1 . .
    H H81 0.4100 0.6554 0.1817 0.065 Uiso calc R 1 1 . .
    H H82 0.4442 0.7699 0.2547 0.065 Uiso calc R 1 1 . .
    H H83 0.3672 0.7788 0.1930 0.065 Uiso calc R 1 1 . .
    C C9 0.32752(7) 0.52365(16) 0.22340(9) 0.0435(4) Uani d . 1 1 . .
    H H91 0.3193 0.4603 0.2583 0.065 Uiso calc R 1 1 . .
    H H92 0.3297 0.4628 0.1830 0.065 Uiso calc R 1 1 . .
    H H93 0.2920 0.5957 0.1966 0.065 Uiso calc R 1 1 . .
    C C10 0.44656(7) 0.48728(17) 0.30488(9) 0.0445(4) Uani d . 1 1 . .
    H H101 0.4396 0.4153 0.3376 0.067 Uiso calc R 1 1 . .
    H H102 0.4893 0.5344 0.3375 0.067 Uiso calc R 1 1 . .
    H H103 0.4451 0.4368 0.2592 0.067 Uiso calc R 1 1 . .
    C C11 0.40414(7) 0.93389(17) 0.54685(8) 0.0424(4) Uani d . 1 1 . .
    C C12 0.43769(11) 0.8466(2) 0.62528(9) 0.0662(5) Uani d . 1 1 . .
    H H121 0.4138 0.7544 0.6185 0.099 Uiso calc R 1 1 . .
    H H122 0.4382 0.9056 0.6680 0.099 Uiso calc R 1 1 . .
    H H123 0.4827 0.8237 0.6397 0.099 Uiso calc R 1 1 . .
    C C13 0.44427(9) 1.0737(2) 0.55784(11) 0.0596(5) Uani d . 1 1 . .
    H H131 0.4880 1.0459 0.5692 0.089 Uiso calc R 1 1 . .
    H H132 0.4480 1.1316 0.6027 0.089 Uiso calc R 1 1 . .
    H H133 0.4225 1.1330 0.5087 0.089 Uiso calc R 1 1 . .
    C C14 0.33608(8) 0.9797(2) 0.52823(10) 0.0636(5) Uani d . 1 1 . .
    H H141 0.3165 1.0458 0.4817 0.095 Uiso calc R 1 1 . .
    H H142 0.3394 1.0310 0.5747 0.095 Uiso calc R 1 1 . .
    H H143 0.3087 0.8916 0.5164 0.095 Uiso calc R 1 1 . .
    C C16 0.30034(7) 0.98782(15) 0.22102(8) 0.0352(3) Uani d . 1 1 . .
    C C17 0.25166(7) 1.01571(16) 0.14306(8) 0.0400(4) Uani d . 1 1 . .
    H H17 0.2498 1.1113 0.1217 0.048 Uiso calc R 1 1 . .
    C C18 0.20430(7) 0.91006(18) 0.09300(8) 0.0445(4) Uani d . 1 1 . .
    C C19 0.16057(9) 0.9464(2) 0.00524(9) 0.0620(5) Uani d . 1 1 . .
    H H191 0.1762 0.8945 -0.0262 0.093 Uiso calc R 1 1 . .
    H H192 0.1614 1.0532 -0.0026 0.093 Uiso calc R 1 1 . .
    H H193 0.1158 0.9152 -0.0125 0.093 Uiso calc R 1 1 . .
    C C20 0.35276(8) 1.09906(17) 0.26778(9) 0.0468(4) Uani d . 1 1 . .
    H H201 0.3460 1.1426 0.3093 0.070 Uiso calc R 1 1 . .
    H H202 0.3511 1.1769 0.2316 0.070 Uiso calc R 1 1 . .
    H H203 0.3955 1.0505 0.2931 0.070 Uiso calc R 1 1 . .
loop_
    _atom_site_aniso_label
    _atom_site_aniso_U_11
    _atom_site_aniso_U_22
    _atom_site_aniso_U_33
    _atom_site_aniso_U_12
    _atom_site_aniso_U_13
    _atom_site_aniso_U_23
    O18 0.0518(7) 0.0519(7) 0.0380(6) -0.0019(5) 0.0118(5) 0.0034(5)
    N15 0.0348(6) 0.0330(6) 0.0282(6) 0.0030(5) 0.0123(5) 0.0014(5)
    C1 0.0304(7) 0.0321(7) 0.0287(6) -0.0007(5) 0.0138(5) 0.0030(5)
    C2 0.0322(7) 0.0309(7) 0.0314(7) -0.0005(5) 0.0168(6) 0.0022(5)
    C3 0.0427(8) 0.0388(8) 0.0343(7) 0.0104(6) 0.0185(6) 0.0048(6)
    C4 0.0438(8) 0.0483(9) 0.0290(7) 0.0087(7) 0.0143(6) 0.0062(6)
    C5 0.0404(7) 0.0380(8) 0.0312(7) -0.0021(6) 0.0192(6) 0.0000(6)
    C6 0.0357(7) 0.0347(7) 0.0345(7) 0.0027(6) 0.0184(6) 0.0008(6)
    C7 0.0368(7) 0.0338(7) 0.0314(7) 0.0033(6) 0.0172(6) 0.0009(5)
    C8 0.0534(9) 0.0438(8) 0.0408(8) 0.0013(7) 0.0304(7) 0.0013(6)
    C9 0.0437(8) 0.0367(8) 0.0464(8) -0.0017(6) 0.0202(7) -0.0079(6)
    C10 0.0462(8) 0.0463(9) 0.0406(8) 0.0115(7) 0.0218(7) 0.0004(6)
    C11 0.0484(8) 0.0472(9) 0.0322(7) 0.0013(7) 0.0211(7) -0.0024(6)
    C12 0.0964(14) 0.0672(12) 0.0355(9) 0.0107(11) 0.0340(9) 0.0006(8)
    C13 0.0714(11) 0.0555(11) 0.0541(10) -0.0118(9) 0.0336(9) -0.0184(8)
    C14 0.0579(10) 0.0914(14) 0.0497(9) 0.0034(10) 0.0334(8) -0.0173(9)
    C16 0.0418(7) 0.0337(7) 0.0352(7) 0.0071(6) 0.0233(6) 0.0017(6)
    C17 0.0472(8) 0.0397(8) 0.0350(7) 0.0123(6) 0.0223(6) 0.0079(6)
    C18 0.0437(8) 0.0530(10) 0.0339(8) 0.0131(7) 0.0177(7) 0.0047(7)
    C19 0.0629(11) 0.0701(12) 0.0359(8) 0.0130(9) 0.0126(8) 0.0070(8)
    C20 0.0573(9) 0.0379(8) 0.0450(8) -0.0018(7) 0.0258(7) 0.0025(6)
_geom_special_details
;
All e.s.d.'s (except the e.s.d. in the dihedral angle between two l.s. planes)
are estimated using the full covariance matrix. The cell e.s.d.'s are taken
into account individually in the estimation of e.s.d.'s in distances, angles
and torsion angles; correlations between e.s.d.'s in cell parameters are only
used when they are defined by crystal symmetry. An approximate (isotropic)
treatment of cell e.s.d.'s is used for estimating e.s.d.'s involving l.s.
planes.
;
loop_
    _geom_bond_atom_site_label_1
    _geom_bond_atom_site_label_2
    _geom_bond_site_symmetry_2
    _geom_bond_distance
    _geom_bond_publ_flag
    O18 C18 . 1.2541(19) yes
    N15 C16 . 1.3447(18) yes
    N15 C1 . 1.4280(16) yes
    N15 H15 . 0.908(17) ?
    C1 C6 . 1.3888(18) ?
    C1 C2 . 1.4066(18) ?
    C2 C3 . 1.3935(18) ?
    C2 C7 . 1.5411(17) ?
    C3 C4 . 1.387(2) ?
    C3 H3 . 0.9500 ?
    C4 C5 . 1.388(2) ?
    C4 H4 . 0.9500 ?
    C5 C6 . 1.3911(18) ?
    C5 C11 . 1.5324(19) ?
    C6 H6 . 0.9500 ?
    C7 C8 . 1.5354(19) ?
    C7 C10 . 1.5365(18) ?
    C7 C9 . 1.5374(19) ?
    C8 H81 . 0.9800 ?
    C8 H82 . 0.9800 ?
    C8 H83 . 0.9800 ?
    C9 H91 . 0.9800 ?
    C9 H92 . 0.9800 ?
    C9 H93 . 0.9800 ?
    C10 H101 . 0.9800 ?
    C10 H102 . 0.9800 ?
    C10 H103 . 0.9800 ?
    C11 C14 . 1.525(2) ?
    C11 C12 . 1.528(2) ?
    C11 C13 . 1.533(2) ?
    C12 H121 . 0.9800 ?
    C12 H122 . 0.9800 ?
    C12 H123 . 0.9800 ?
    C13 H131 . 0.9800 ?
    C13 H132 . 0.9800 ?
    C13 H133 . 0.9800 ?
    C14 H141 . 0.9800 ?
    C14 H142 . 0.9800 ?
    C14 H143 . 0.9800 ?
    C16 C17 . 1.3797(19) yes
    C16 C20 . 1.496(2) ?
    C17 C18 . 1.418(2) yes
    C17 H17 . 0.9500 ?
    C18 C19 . 1.510(2) ?
    C19 H191 . 0.9800 ?
    C19 H192 . 0.9800 ?
    C19 H193 . 0.9800 ?
    C20 H201 . 0.9800 ?
    C20 H202 . 0.9800 ?
    C20 H203 . 0.9800 ?
loop_
    _geom_angle_atom_site_label_1
    _geom_angle_atom_site_label_2
    _geom_angle_atom_site_label_3
    _geom_angle_site_symmetry_1
    _geom_angle_site_symmetry_3
    _geom_angle
    _geom_angle_publ_flag
    C16 N15 C1 . . 126.49(12) ?
    C16 N15 H15 . . 110.4(10) ?
    C1 N15 H15 . . 123.0(10) ?
    C6 C1 C2 . . 121.74(12) ?
    C6 C1 N15 . . 117.22(12) ?
    C2 C1 N15 . . 121.01(11) ?
    C3 C2 C1 . . 114.89(12) ?
    C3 C2 C7 . . 121.29(12) ?
    C1 C2 C7 . . 123.81(11) ?
    C4 C3 C2 . . 123.21(13) ?
    C4 C3 H3 . . 118.4 ?
    C2 C3 H3 . . 118.4 ?
    C3 C4 C5 . . 121.62(13) ?
    C3 C4 H4 . . 119.2 ?
    C5 C4 H4 . . 119.2 ?
    C4 C5 C6 . . 115.96(12) ?
    C4 C5 C11 . . 123.27(12) ?
    C6 C5 C11 . . 120.75(12) ?
    C1 C6 C5 . . 122.57(13) ?
    C1 C6 H6 . . 118.7 ?
    C5 C6 H6 . . 118.7 ?
    C8 C7 C10 . . 107.28(11) ?
    C8 C7 C9 . . 110.23(11) ?
    C10 C7 C9 . . 106.40(11) ?
    C8 C7 C2 . . 110.44(11) ?
    C10 C7 C2 . . 111.39(11) ?
    C9 C7 C2 . . 110.96(11) ?
    C7 C8 H81 . . 109.5 ?
    C7 C8 H82 . . 109.5 ?
    H81 C8 H82 . . 109.5 ?
    C7 C8 H83 . . 109.5 ?
    H81 C8 H83 . . 109.5 ?
    H82 C8 H83 . . 109.5 ?
    C7 C9 H91 . . 109.5 ?
    C7 C9 H92 . . 109.5 ?
    H91 C9 H92 . . 109.5 ?
    C7 C9 H93 . . 109.5 ?
    H91 C9 H93 . . 109.5 ?
    H92 C9 H93 . . 109.5 ?
    C7 C10 H101 . . 109.5 ?
    C7 C10 H102 . . 109.5 ?
    H101 C10 H102 . . 109.5 ?
    C7 C10 H103 . . 109.5 ?
    H101 C10 H103 . . 109.5 ?
    H102 C10 H103 . . 109.5 ?
    C14 C11 C12 . . 109.23(14) ?
    C14 C11 C5 . . 110.88(12) ?
    C12 C11 C5 . . 111.88(13) ?
    C14 C11 C13 . . 108.59(15) ?
    C12 C11 C13 . . 108.44(14) ?
    C5 C11 C13 . . 107.73(12) ?
    C11 C12 H121 . . 109.5 ?
    C11 C12 H122 . . 109.5 ?
    H121 C12 H122 . . 109.5 ?
    C11 C12 H123 . . 109.5 ?
    H121 C12 H123 . . 109.5 ?
    H122 C12 H123 . . 109.5 ?
    C11 C13 H131 . . 109.5 ?
    C11 C13 H132 . . 109.5 ?
    H131 C13 H132 . . 109.5 ?
    C11 C13 H133 . . 109.5 ?
    H131 C13 H133 . . 109.5 ?
    H132 C13 H133 . . 109.5 ?
    C11 C14 H141 . . 109.5 ?
    C11 C14 H142 . . 109.5 ?
    H141 C14 H142 . . 109.5 ?
    C11 C14 H143 . . 109.5 ?
    H141 C14 H143 . . 109.5 ?
    H142 C14 H143 . . 109.5 ?
    N15 C16 C17 . . 120.22(13) ?
    N15 C16 C20 . . 118.68(12) ?
    C17 C16 C20 . . 121.02(13) ?
    C16 C17 C18 . . 123.81(14) ?
    C16 C17 H17 . . 118.1 ?
    C18 C17 H17 . . 118.1 ?
    O18 C18 C17 . . 123.28(13) ?
    O18 C18 C19 . . 118.33(15) ?
    C17 C18 C19 . . 118.33(15) ?
    C18 C19 H191 . . 109.5 ?
    C18 C19 H192 . . 109.5 ?
    H191 C19 H192 . . 109.5 ?
    C18 C19 H193 . . 109.5 ?
    H191 C19 H193 . . 109.5 ?
    H192 C19 H193 . . 109.5 ?
    C16 C20 H201 . . 109.5 ?
    C16 C20 H202 . . 109.5 ?
    H201 C20 H202 . . 109.5 ?
    C16 C20 H203 . . 109.5 ?
    H201 C20 H203 . . 109.5 ?
    H202 C20 H203 . . 109.5 ?
loop_
    _geom_torsion_atom_site_label_1
    _geom_torsion_atom_site_label_2
    _geom_torsion_atom_site_label_3
    _geom_torsion_atom_site_label_4
    _geom_torsion_site_symmetry_1
    _geom_torsion_site_symmetry_2
    _geom_torsion_site_symmetry_3
    _geom_torsion_site_symmetry_4
    _geom_torsion
    _geom_torsion_publ_flag
    C16 N15 C1 C6 . . . . 65.87(17) ?
    C16 N15 C1 C2 . . . . -116.26(15) ?
    C6 C1 C2 C3 . . . . -0.26(19) ?
    N15 C1 C2 C3 . . . . -178.03(12) ?
    C6 C1 C2 C7 . . . . -179.02(12) ?
    N15 C1 C2 C7 . . . . 3.21(19) ?
    C1 C2 C3 C4 . . . . -0.5(2) ?
    C7 C2 C3 C4 . . . . 178.27(13) ?
    C2 C3 C4 C5 . . . . 0.8(2) ?
    C3 C4 C5 C6 . . . . -0.2(2) ?
    C3 C4 C5 C11 . . . . -178.53(14) ?
    C2 C1 C6 C5 . . . . 0.8(2) ?
    N15 C1 C6 C5 . . . . 178.71(12) ?
    C4 C5 C6 C1 . . . . -0.6(2) ?
    C11 C5 C6 C1 . . . . 177.79(13) ?
    C3 C2 C7 C8 . . . . -121.41(14) ?
    C1 C2 C7 C8 . . . . 57.28(16) ?
    C3 C2 C7 C10 . . . . -2.30(18) ?
    C1 C2 C7 C10 . . . . 176.39(12) ?
    C3 C2 C7 C9 . . . . 116.04(14) ?
    C1 C2 C7 C9 . . . . -65.27(16) ?
    C4 C5 C11 C14 . . . . -143.77(16) ?
    C6 C5 C11 C14 . . . . 37.95(19) ?
    C4 C5 C11 C12 . . . . -21.6(2) ?
    C6 C5 C11 C12 . . . . 160.16(14) ?
    C4 C5 C11 C13 . . . . 97.53(17) ?
    C6 C5 C11 C13 . . . . -80.74(17) ?
    C1 N15 C16 C17 . . . . 176.87(12) ?
    C1 N15 C16 C20 . . . . 0.26(19) ?
    N15 C16 C17 C18 . . . . -2.8(2) ?
    C20 C16 C17 C18 . . . . 173.76(13) ?
    C16 C17 C18 O18 . . . . 6.9(2) ?
    C16 C17 C18 C19 . . . . -170.40(14) ?
loop_
    _geom_hbond_atom_site_label_D
    _geom_hbond_atom_site_label_H
    _geom_hbond_atom_site_label_A
    _geom_hbond_site_symmetry_A
    _geom_hbond_distance_DH
    _geom_hbond_distance_HA
    _geom_hbond_distance_DA
    _geom_hbond_angle_DHA
    _geom_hbond_publ_flag
    N15 H15 O18 . 0.908(17) 1.848(17) 2.6376(15) 144.1(15) yes
    C20 H201 O18 4_555 0.98 2.52 3.474(2) 164 yes
data_global
_journal_date_recd_electronic     2011-04-26
_journal_date_accepted     2011-05-07
_journal_name_full     'Acta Crystallographica, Section E'
_journal_year     2011
_journal_volume     67
_journal_issue      6
_journal_page_first     o1405
_journal_page_last     o1406
_journal_paper_category     QO
_journal_coeditor_code     LH5243
_publ_contact_author_name     'Dr. Anthony Linden'
_publ_contact_author_address
; Institute of Organic Chemistry
  University of Z\"urich
  Winterthurerstrasse 190
  CH-8057 Z\"urich
  Switzerland
;
_publ_contact_author_email     alinden@oci.uzh.ch,rdorta@usb.ve
_publ_contact_author_fax     '41 44 635 6812'
_publ_contact_author_phone     '41 44 635 4228'
_publ_section_title
;
(<i>Z</i>)-4-(2,5-Di-<i>tert</i>-butylanilino)pent-3-en-2-one
;
loop_
    _publ_author_name
    _publ_author_footnote
    _publ_author_address
    'Pastr\'an, Jes\'us' .
; Departamento de Qu\'imica
  Universidad Sim\'on Bol\'ivar
  Caracas 1080A
  Venezuela
;
    'Ram\'irez, Andrea' .
; Departamento de Qu\'imica
  Universidad Sim\'on Bol\'ivar
  Caracas 1080A
  Venezuela
;
    'Agrifoglio, Giuseppe' .
; Departamento de Qu\'imica
  Universidad Sim\'on Bol\'ivar
  Caracas 1080A
  Venezuela
;
    'Linden, Anthony' .
; Institute of Organic Chemistry
  University of Z\"urich
  Winterthurerstrasse 190
  CH-8057 Z\"urich
  Switzerland
;
    'Dorta, Romano' .
; Departamento de Qu\'imica
  Universidad Sim\'on Bol\'ivar
  Caracas 1080A
  Venezuela
;
_publ_section_synopsis     .
