# Supplementary material for: (Z)-4-(2,5-Di-tert-butyl­anilino)pent-3-en-2-one
Source: Acta Crystallogr Sect E Struct Rep Online. 2011 May 14;67(Pt 6):o1405–6. doi: 10.1107/S1600536811017296 (PMC3120447; doi:10.1107/S1600536811017296)
Supplement: Supplementary file 2 [file e-67-o1405-Isup2.hkl]

# 
# h,k,l, Fc-squared, Fo-squared, sigma(Fo-squared) and status flag 
# 
data_I
_shelx_title ' AR 25 (DT1008)' 
_shelx_refln_list_code          4 
_shelx_F_calc_maximum      209.52 
_exptl_crystal_F_000      1264.00 
_reflns_d_resolution_high  0.8409 
 
loop_ 
 _symmetry_equiv_pos_as_xyz 
 'x, y, z' 
 '-x, y, -z+1/2' 
 'x+1/2, y+1/2, z' 
 '-x+1/2, y+1/2, -z+1/2' 
 '-x, -y, -z' 
 'x, -y, z-1/2' 
 '-x+1/2, -y+1/2, -z' 
 'x+1/2, -y+1/2, z-1/2' 
 
_cell_length_a    23.7759 
_cell_length_b     9.0517 
_cell_length_c    19.3760 
_cell_angle_alpha  90.000 
_cell_angle_beta  120.631 
_cell_angle_gamma  90.000 
 
_shelx_F_squared_multiplier     1.000 
 
loop_ 
 _refln_index_h 
 _refln_index_k 
 _refln_index_l 
 _refln_F_squared_calc 
 _refln_F_squared_meas 
 _refln_F_squared_sigma 
 _refln_observed_status 
   6   0   0      223.83      233.68      3.58 o 
   8   0   0    27043.35    26548.95    251.38 o 
  10   0   0        6.65       12.17      1.91 o 
  12   0   0        4.73        3.10      2.15 o 
  14   0   0       37.59       33.66      3.10 o 
  16   0   0        1.20       11.22      2.63 o 
  18   0   0       59.82       75.43      3.58 o 
  20   0   0     6187.91     7664.24    224.70 o 
  22   0   0      505.42      564.90     32.25 o 
   3   1   0     4119.37     3801.12     47.43 o 
   5   1   0      116.66      135.42      2.39 o 
   7   1   0      764.62      647.51      6.94 o 
   9   1   0       15.63       16.71      1.43 o 
  11   1   0       87.45       61.84      1.91 o 
  13   1   0      528.75      512.58      6.45 o 
  15   1   0      237.68      217.31      4.30 o 
  17   1   0     1330.31     1405.20     20.09 o 
  19   1   0       90.58       74.24      2.86 o 
  21   1   0      558.21      619.65     18.87 o 
  23   1   0       52.24       52.52      4.77 o 
   0   2   0    11455.92    10783.35    184.15 o 
   2   2   0     9166.32     9040.20    124.50 o 
   4   2   0     1128.73     1328.41     14.87 o 
   6   2   0     6970.74     6400.34     65.09 o 
   8   2   0      209.65      188.69      2.63 o 
  10   2   0     2960.19     2680.83     23.33 o 
  12   2   0     1441.21     1415.59     13.65 o 
  14   2   0      649.86      638.11      8.36 o 
  16   2   0        2.34       11.22      1.91 o 
  18   2   0       93.44       75.44      2.63 o 
  20   2   0       35.28       40.58      2.63 o 
  22   2   0       20.53       18.38      2.63 o 
   1   3   0      525.48      544.89      7.89 o 
   3   3   0      621.54      725.87      9.57 o 
   5   3   0      427.93      459.17      6.45 o 
   7   3   0     3459.27     3557.56     41.94 o 
   9   3   0     3111.08     3201.56     38.48 o 
  11   3   0     1034.07      991.13     12.92 o 
  13   3   0      822.62      853.49     13.87 o 
  15   3   0        1.58        1.43      2.39 o 
  17   3   0       64.94       43.21      2.86 o 
  19   3   0       33.02       37.48      3.10 o 
  21   3   0       92.45       86.66      4.77 o 
  23   3   0       60.75       61.11      7.88 o 
   0   4   0       20.60       27.21      4.77 o 
   2   4   0     1159.07     1279.03     13.65 o 
   4   4   0     3470.16     4105.23     40.49 o 
   6   4   0      369.13      449.17      6.93 o 
   8   4   0      573.21      587.49      9.08 o 
  10   4   0      294.58      352.53      7.64 o 
  12   4   0      388.53      390.31      8.36 o 
  14   4   0      644.11      643.27     11.47 o 
  16   4   0       97.27       84.27      3.58 o 
  18   4   0       83.22       82.60      4.06 o 
  20   4   0       48.12       58.25      4.06 o 
  22   4   0        0.48       -5.25      5.25 o 
   1   5   0     3013.90     3424.99     48.57 o 
   3   5   0       43.49       56.10      2.86 o 
   5   5   0      648.38      719.29     10.28 o 
   7   5   0      268.53      290.42      5.49 o 
   9   5   0      618.69      622.07     11.71 o 
  11   5   0        0.22        4.54      4.06 o 
  13   5   0        9.04       20.53      4.54 o 
  15   5   0        3.52       -1.91      2.86 o 
  17   5   0      120.37      115.55      5.25 o 
  19   5   0       12.75        6.92      3.10 o 
  21   5   0      135.35      155.66     15.04 o 
   0   6   0      882.31     1076.57     22.96 o 
   2   6   0      169.01      177.89      4.54 o 
   4   6   0      122.82      106.25      3.82 o 
   6   6   0        6.00       13.37      3.10 o 
   8   6   0      191.89      175.50      5.01 o 
  10   6   0        6.03       10.50      2.63 o 
  12   6   0      144.22      163.30      6.21 o 
  14   6   0      201.08      192.92      7.64 o 
  16   6   0      147.76      119.85      5.73 o 
  18   6   0        0.19        5.49      3.10 o 
  20   6   0       31.44       10.03      5.97 o 
   1   7   0      260.85      287.52      6.45 o 
   3   7   0     1752.63     1893.19     28.25 o 
   5   7   0      654.71      689.17     12.90 o 
   7   7   0      526.73      550.43     10.75 o 
   9   7   0      631.41      545.25     11.71 o 
  11   7   0      507.73      450.76     10.03 o 
  13   7   0      477.03      400.09     12.42 o 
  15   7   0       85.84      107.19      6.92 o 
  17   7   0      300.79      309.71     20.30 o 
   0   8   0       64.77       62.54      5.73 o 
   2   8   0      208.70      183.14      5.73 o 
   4   8   0      267.55      269.60      7.64 o 
   6   8   0       35.58       30.32      3.58 o 
   8   8   0      132.34      139.43      5.73 o 
  10   8   0       77.69       71.86      4.77 o 
  12   8   0       25.58       21.48      5.01 o 
  14   8   0        0.09       11.46      5.25 o 
  16   8   0      286.54      257.41     51.82 o 
   1   9   0      312.22      319.28      9.79 o 
   3   9   0       45.42       49.65      4.54 o 
   5   9   0      163.03      139.67      6.92 o 
   7   9   0      638.35      696.40     24.13 o 
   9   9   0      119.98      120.56      6.68 o 
  11   9   0      177.54      167.60     12.89 o 
  13   9   0      169.08      165.21     35.10 o 
   0  10   0      347.18      419.58     25.55 o 
   2  10   0      137.64      140.38     10.50 o 
   4  10   0      117.11      145.63     10.74 o 
   6  10   0       35.49       45.35      6.21 o 
   8  10   0      212.88      165.46     18.15 o 
 -23   1   1      842.46      968.50     36.08 o 
 -21   1   1        0.42        2.39      2.39 o 
 -19   1   1       69.40       67.08      2.86 o 
 -17   1   1      136.80      131.07      3.10 o 
 -15   1   1      267.83      273.93      4.54 o 
 -13   1   1      202.38      234.03      3.34 o 
 -11   1   1     3044.26     3012.26     24.54 o 
  -9   1   1      126.26      160.94      2.39 o 
  -7   1   1     2416.21     2484.44     20.97 o 
  -5   1   1    16951.40    16940.01    395.86 o 
   1   1   1    16405.02    15280.66    205.81 o 
   3   1   1    11855.58    11465.24    136.78 o 
   5   1   1     1597.47     1558.68     13.70 o 
   7   1   1     1286.47     1286.00     12.47 o 
   9   1   1     3117.74     3034.75     26.24 o 
  11   1   1      427.32      431.99      5.73 o 
  13   1   1       12.93       15.99      2.15 o 
  15   1   1      401.75      403.92      6.93 o 
  17   1   1      211.51      246.18      5.25 o 
  19   1   1      258.05      274.84      7.40 o 
  21   1   1      443.26      443.76     15.52 o 
  23   1   1       32.11       41.53      6.21 o 
 -24   2   1       18.47       23.15      5.49 o 
 -22   2   1       30.98       41.30      2.86 o 
 -20   2   1      388.52      373.29      8.60 o 
 -18   2   1        3.93        4.54      1.91 o 
 -16   2   1       34.79       24.11      1.91 o 
 -14   2   1       79.68       89.76      2.15 o 
 -12   2   1     3393.99     3460.71     32.71 o 
 -10   2   1       60.41       31.27      1.91 o 
  -8   2   1     1230.77     1304.03     16.53 o 
  -6   2   1    13188.32    13147.34    141.32 o 
  -4   2   1    31235.68    31526.25    426.16 o 
   0   2   1     1655.52     1671.27     20.24 o 
   2   2   1      200.63      258.53      3.58 o 
   4   2   1      472.48      416.87      5.02 o 
   6   2   1     1639.44     1592.31     16.32 o 
   8   2   1     4765.83     5328.02     43.78 o 
  10   2   1       44.63       32.94      1.67 o 
  12   2   1      246.29      275.36      4.06 o 
  14   2   1     2272.55     2360.02     29.48 o 
  16   2   1      681.42      720.00      9.80 o 
  18   2   1     2669.64     3037.84     43.38 o 
  20   2   1        8.77        5.97      2.39 o 
  22   2   1       36.82       23.15      4.06 o 
 -23   3   1       35.96       27.21      4.77 o 
 -21   3   1        7.03       10.26      2.63 o 
 -19   3   1      108.06      103.13      4.06 o 
 -17   3   1        4.40        1.43      2.39 o 
 -15   3   1        3.42        3.82      2.39 o 
 -13   3   1     3421.65     3658.28     42.05 o 
 -11   3   1        1.01       -1.19      2.63 o 
  -9   3   1      313.88      436.69      7.64 o 
  -7   3   1     1077.69     1120.16     15.09 o 
  -5   3   1     6154.48     6115.45     62.12 o 
  -3   3   1      156.90      111.78      4.30 o 
  -1   3   1      478.95      537.13      7.17 o 
   1   3   1      345.07      280.60      5.02 o 
   3   3   1      598.96      592.74      7.42 o 
   5   3   1      420.68      423.28      5.74 o 
   7   3   1     3016.05     3263.20     32.00 o 
   9   3   1        0.28        5.25      2.39 o 
  11   3   1     1117.92     1118.01     13.40 o 
  13   3   1        0.02        0.95      2.15 o 
  15   3   1      272.91      305.67      5.73 o 
  17   3   1      178.99      148.51      4.06 o 
  19   3   1      244.29      244.27      9.31 o 
  21   3   1      149.09      135.61     10.27 o 
 -22   4   1        2.46        1.67      4.30 o 
 -20   4   1      194.87      159.49      6.45 o 
 -18   4   1      254.33      260.51      7.40 o 
 -16   4   1      205.73      194.84      5.01 o 
 -14   4   1      185.45      182.66      4.78 o 
 -12   4   1        0.34       -0.24      3.58 o 
 -10   4   1      304.10      369.50      7.64 o 
  -8   4   1      258.59      231.68      4.54 o 
  -6   4   1     1644.04     1768.91     20.62 o 
  -4   4   1       28.72       25.78      3.58 o 
  -2   4   1     1450.46     1469.31     16.78 o 
   0   4   1      225.95      241.49      4.30 o 
   2   4   1     7313.02     7615.46     77.51 o 
   4   4   1        1.97        9.79      2.15 o 
   6   4   1     3365.98     3127.03     31.29 o 
   8   4   1      294.24      362.58      6.21 o 
  10   4   1        0.52        8.83      3.34 o 
  12   4   1       77.74       77.59      3.34 o 
  14   4   1       60.98       47.03      3.10 o 
  16   4   1       59.84       51.09      3.10 o 
  18   4   1      238.66      247.85      9.31 o 
  20   4   1       59.07       59.68      4.77 o 
 -21   5   1        0.95       -0.24      4.54 o 
 -19   5   1       20.27       14.32      3.10 o 
 -17   5   1       16.87        5.73      2.86 o 
 -15   5   1       73.40       47.98      3.34 o 
 -13   5   1       42.35       26.74      4.06 o 
 -11   5   1        3.89       -0.24      4.06 o 
  -9   5   1      445.07      448.19      7.65 o 
  -7   5   1      995.56      939.60     13.63 o 
  -5   5   1       27.15       15.28      2.63 o 
  -3   5   1     2731.73     2819.87     34.60 o 
  -1   5   1      429.17      388.29      7.17 o 
   1   5   1     2696.43     2987.05     35.80 o 
   3   5   1        1.80        9.31      2.63 o 
   5   5   1        5.37        1.43      2.39 o 
   7   5   1        8.18       13.61      2.63 o 
   9   5   1       12.39        9.55      2.39 o 
  11   5   1        2.30       10.74      3.82 o 
  13   5   1      465.24      464.37     10.27 o 
  15   5   1      172.99      119.14      4.54 o 
  17   5   1      121.09       94.30      5.25 o 
  19   5   1       17.94       26.26      4.30 o 
 -20   6   1        2.18        1.43      5.73 o 
 -18   6   1       13.07       16.95      3.58 o 
 -16   6   1        2.59       -1.91      3.34 o 
 -14   6   1       86.25       83.08      5.25 o 
 -12   6   1      366.05      392.89      9.55 o 
 -10   6   1       23.38       30.55      2.63 o 
  -8   6   1       58.53       43.45      3.10 o 
  -6   6   1        7.03        5.73      2.63 o 
  -4   6   1      845.81      928.42     11.72 o 
  -2   6   1        5.08        8.35      3.34 o 
   0   6   1        7.30       -0.72      3.34 o 
   2   6   1      145.63      124.64      4.06 o 
   4   6   1      382.34      410.62      8.12 o 
   6   6   1      109.39      127.25      4.54 o 
   8   6   1       74.20       58.01      3.34 o 
  10   6   1      819.30      770.60     13.86 o 
  12   6   1      168.19      175.01      6.21 o 
  14   6   1      823.12      885.42     23.90 o 
  16   6   1        7.57        7.64      3.10 o 
  18   6   1       14.49       28.41      5.01 o 
 -19   7   1       50.06       19.81     16.23 o 
 -17   7   1       79.65       97.88      7.88 o 
 -15   7   1        2.97        5.25      4.30 o 
 -13   7   1       28.80       23.63      4.06 o 
 -11   7   1        1.98       -1.19      2.15 o 
  -9   7   1        7.81        4.54      2.86 o 
  -7   7   1      368.25      292.10      6.45 o 
  -5   7   1       83.34       75.20      3.58 o 
  -3   7   1      793.18      844.49     14.10 o 
  -1   7   1       21.84       14.56      3.34 o 
   1   7   1      305.32      350.83      8.36 o 
   3   7   1      392.10      373.34      8.12 o 
   5   7   1      427.05      389.35      8.36 o 
   7   7   1        7.61       15.28      3.34 o 
   9   7   1      167.38      141.58      5.25 o 
  11   7   1       67.99       63.74      5.25 o 
  13   7   1       75.89       71.38      5.73 o 
  15   7   1        0.65        2.39      4.54 o 
  17   7   1      111.12      114.35     13.13 o 
 -16   8   1       57.73       54.19      9.31 o 
 -14   8   1      125.02       82.84      6.68 o 
 -12   8   1       40.41       38.19      4.77 o 
 -10   8   1      572.18      542.28     13.14 o 
  -8   8   1        3.61       -1.19      3.10 o 
  -6   8   1        3.40       -3.10      3.10 o 
  -4   8   1     1168.95     1253.04     23.20 o 
  -2   8   1        1.65        3.10      3.34 o 
   0   8   1       56.45       53.71      3.82 o 
   2   8   1      143.63      126.78      5.25 o 
   4   8   1        2.93        3.82      3.58 o 
   6   8   1      177.27      159.97      5.49 o 
   8   8   1       97.88      108.62      5.25 o 
  10   8   1      108.41      106.24      6.21 o 
  12   8   1       88.70      127.72      9.07 o 
  14   8   1       50.09       66.60      7.40 o 
 -13   9   1        1.36        5.73      6.92 o 
 -11   9   1      200.13      211.30     14.56 o 
  -9   9   1        3.77        0.95      3.58 o 
  -7   9   1      151.13      154.47      6.68 o 
  -5   9   1      245.40      233.52      9.55 o 
  -3   9   1      236.21      239.73      7.88 o 
  -1   9   1      174.66      200.79      7.16 o 
   1   9   1       33.23       33.90      4.06 o 
   3   9   1      236.45      226.60      9.31 o 
   5   9   1     1566.94     1702.96     56.69 o 
   7   9   1        4.34        6.68      4.06 o 
   9   9   1       66.53       45.59      4.77 o 
  11   9   1        6.52       12.65      5.49 o 
  -8  10   1      157.26      132.02     13.13 o 
  -6  10   1        0.00       -4.54      4.54 o 
  -4  10   1       28.50       24.59      5.01 o 
  -2  10   1        0.73       -4.54      4.54 o 
   0  10   1        1.05       -4.54      4.54 o 
   2  10   1        9.21       -2.15      4.54 o 
   4  10   1       17.82       17.90      4.77 o 
   6  10   1        5.48        8.59      5.25 o 
   8  10   1        0.15        4.77      7.88 o 
 -24   0   2       22.92       31.27      7.40 o 
 -22   0   2      774.74      873.38     48.27 o 
 -20   0   2       58.59       54.67      4.54 o 
 -18   0   2        3.19        6.92      2.86 o 
 -16   0   2      320.24      392.65      7.64 o 
 -14   0   2      723.34      687.32      9.80 o 
 -12   0   2      934.26      916.13     10.05 o 
 -10   0   2      375.53      331.69      4.78 o 
  -8   0   2     1006.85      897.88     10.30 o 
  -6   0   2     1703.00     1473.61     14.45 o 
  -4   0   2     7839.97     7281.21     98.67 o 
   2   0   2       21.12       34.62      1.91 o 
   4   0   2     8913.68     7994.26     85.33 o 
   6   0   2      295.74      257.83      4.30 o 
   8   0   2      422.41      375.93      5.74 o 
  10   0   2     5010.00     5021.79     66.44 o 
  12   0   2      921.65      921.46     14.11 o 
  14   0   2     1567.51     1570.82     28.25 o 
  16   0   2      895.69      970.05     18.88 o 
  18   0   2     1640.51     1796.99     53.84 o 
  20   0   2      273.87      295.62     15.04 o 
  22   0   2      438.76      459.98     41.32 o 
 -25   1   2      597.36      678.88     52.55 o 
 -23   1   2      519.25      547.95     22.21 o 
 -21   1   2      632.39      723.43     18.16 o 
 -19   1   2      207.84      191.50      5.01 o 
 -17   1   2      965.62      941.59     12.91 o 
 -15   1   2      444.16      488.33      5.97 o 
 -13   1   2       43.52       43.69      1.67 o 
 -11   1   2     1533.84     1631.29     13.90 o 
  -9   1   2      486.92      517.13      5.26 o 
  -7   1   2      616.48      525.77      5.50 o 
  -3   1   2      262.45      243.72      3.35 o 
  -1   1   2      163.61      176.65      2.87 o 
   3   1   2     5222.62     4754.20     44.61 o 
   5   1   2     2620.90     2367.33     20.50 o 
   7   1   2      103.63      122.49      2.39 o 
   9   1   2      987.26      964.16      9.09 o 
  11   1   2      816.49      797.48      8.85 o 
  13   1   2      125.64       90.49      2.87 o 
  15   1   2     5018.23     5391.05     70.54 o 
  17   1   2      754.03      789.33     13.62 o 
  19   1   2       87.48       91.91      3.82 o 
  21   1   2      370.94      417.20     15.28 o 
 -24   2   2       86.30       92.62      7.88 o 
 -22   2   2      108.40       89.29      4.06 o 
 -20   2   2        3.30        3.34      1.67 o 
 -18   2   2       12.29       20.05      1.91 o 
 -16   2   2     1750.40     1839.96     23.47 o 
 -14   2   2       37.43       19.10      1.67 o 
 -12   2   2      255.30      246.00      3.58 o 
 -10   2   2      544.45      593.81      6.69 o 
  -8   2   2     3884.13     3610.32     38.19 o 
  -6   2   2      280.39      195.47      4.54 o 
  -4   2   2        3.71       13.84      2.15 o 
  -2   2   2     8552.50     8620.67     85.59 o 
   0   2   2        2.06       31.51      2.15 o 
   2   2   2     2571.46     2542.30     23.18 o 
   4   2   2    15861.65    15819.57    124.30 o 
   6   2   2      626.44      656.98      7.17 o 
   8   2   2      960.67      987.59      9.57 o 
  10   2   2        1.27        4.77      1.67 o 
  12   2   2     1524.98     1435.07     14.84 o 
  14   2   2       16.89       18.14      2.15 o 
  16   2   2      821.78      871.66     14.10 o 
  18   2   2      138.37      120.80      4.30 o 
  20   2   2        1.15        4.30      2.39 o 
  22   2   2      121.63      115.78     12.41 o 
 -23   3   2        2.87       -2.39      3.58 o 
 -21   3   2       14.59       14.32      3.34 o 
 -19   3   2      559.79      548.03     10.27 o 
 -17   3   2      308.26      280.85      5.49 o 
 -15   3   2       13.27       19.33      2.15 o 
 -13   3   2        7.87       24.82      2.15 o 
 -11   3   2        2.04        0.95      2.63 o 
  -9   3   2    26250.68    29619.48    286.26 o 
  -7   3   2      713.75      672.18      8.37 o 
  -5   3   2    13287.95    13129.90    143.36 o 
  -3   3   2       97.53      123.45      2.87 o 
  -1   3   2      559.92      465.03      6.22 o 
   1   3   2     3362.74     3171.75     27.55 o 
   3   3   2     2251.89     2225.86     21.16 o 
   5   3   2     1989.66     2063.95     18.49 o 
   7   3   2      179.53      134.69      2.63 o 
   9   3   2      497.68      408.15      5.26 o 
  11   3   2     2223.98     2363.67     24.45 o 
  13   3   2      315.54      354.66      5.97 o 
  15   3   2     1180.26     1315.80     17.70 o 
  17   3   2      201.54      181.70      4.78 o 
  19   3   2      548.54      575.93     18.63 o 
  21   3   2        8.59       15.04      4.30 o 
 -22   4   2      121.59      106.71      8.12 o 
 -20   4   2        2.00        7.64      2.39 o 
 -18   4   2       64.89       51.80      2.86 o 
 -16   4   2      121.65      118.89      3.82 o 
 -14   4   2       94.19       74.25      3.10 o 
 -12   4   2        5.50        7.16      3.34 o 
 -10   4   2      170.42      165.24      5.25 o 
  -8   4   2       65.66       63.03      2.63 o 
  -6   4   2     5314.08     5389.81     62.93 o 
  -4   4   2      430.97      389.31      5.74 o 
  -2   4   2     2083.67     2247.71     23.78 o 
   0   4   2      394.65      367.30      5.26 o 
   2   4   2      267.19      292.38      5.02 o 
   4   4   2     1482.72     1685.44     19.41 o 
   6   4   2       21.77       24.83      2.15 o 
   8   4   2      217.38      214.93      4.06 o 
  10   4   2        4.35        9.31      2.63 o 
  12   4   2       46.34       32.23      2.63 o 
  14   4   2      229.58      224.93      5.01 o 
  16   4   2       48.50       43.68      3.10 o 
  18   4   2        7.06        6.92      3.58 o 
  20   4   2        1.90        4.06      3.58 o 
 -21   5   2      106.48      102.65      8.12 o 
 -19   5   2       36.86       32.46      3.34 o 
 -17   5   2       99.16      109.58      4.54 o 
 -15   5   2        8.82        8.59      3.34 o 
 -13   5   2      167.84      176.69      5.73 o 
 -11   5   2       91.36       68.76      4.06 o 
  -9   5   2      593.00      626.85      9.32 o 
  -7   5   2      617.02      727.80     10.52 o 
  -5   5   2        0.04        0.00      2.63 o 
  -3   5   2       26.42        8.35      2.39 o 
  -1   5   2      947.59     1099.08     14.83 o 
   1   5   2     1128.67     1064.56     14.36 o 
   3   5   2     1119.42     1038.33     14.84 o 
   5   5   2      111.40      143.73      4.06 o 
   7   5   2      253.16      226.16      4.78 o 
   9   5   2       61.00       52.28      3.10 o 
  11   5   2      121.23      151.13      5.25 o 
  13   5   2       43.56       29.12      2.86 o 
  15   5   2      745.45      725.71     18.16 o 
  17   5   2       30.79       26.02      2.63 o 
  19   5   2       37.89       47.74      5.97 o 
 -20   6   2       64.31       64.93      5.73 o 
 -18   6   2       16.58       11.46      3.34 o 
 -16   6   2      760.01      752.24     22.94 o 
 -14   6   2        0.88       -2.15      3.82 o 
 -12   6   2       96.85       78.30      4.77 o 
 -10   6   2       22.34       33.90      2.86 o 
  -8   6   2     1431.17     1417.77     22.74 o 
  -6   6   2      621.58      646.69      9.80 o 
  -4   6   2      203.01      211.33      4.78 o 
  -2   6   2      651.73      686.92     10.52 o 
   0   6   2     1556.05     1657.96     22.99 o 
   2   6   2       51.72       56.34      3.34 o 
   4   6   2     2893.23     3172.30     51.12 o 
   6   6   2        8.78       -0.48      3.10 o 
   8   6   2      976.85     1005.64     18.17 o 
  10   6   2        5.28        5.25      2.86 o 
  12   6   2      277.84      248.35      7.40 o 
  14   6   2       38.83       21.72      3.10 o 
  16   6   2        5.05        5.25      3.34 o 
  18   6   2       35.04       33.66      7.16 o 
 -19   7   2        3.03       -3.34      7.64 o 
 -17   7   2        0.09       10.98      4.06 o 
 -15   7   2       36.23       41.54      4.30 o 
 -13   7   2      350.25      336.97     10.03 o 
 -11   7   2       96.33       80.93      3.10 o 
  -9   7   2     1445.48     1429.53     20.34 o 
  -7   7   2      868.65      863.19     13.15 o 
  -5   7   2      431.05      503.55      8.60 o 
  -3   7   2       17.77       10.98      3.82 o 
  -1   7   2      108.50      118.42      5.01 o 
   1   7   2       64.27       52.28      4.30 o 
   3   7   2       15.18       14.80      3.58 o 
   5   7   2      139.95      145.40      5.01 o 
   7   7   2      529.55      525.81     12.18 o 
   9   7   2        1.46       -3.10      3.10 o 
  11   7   2     1600.31     1667.07     51.20 o 
  13   7   2      215.66      180.51      9.79 o 
  15   7   2      211.92      235.90     17.91 o 
  17   7   2      124.14      103.61     13.61 o 
 -16   8   2        7.46       -3.34      5.25 o 
 -14   8   2       40.11       35.57      4.54 o 
 -12   8   2       17.81       12.41      2.39 o 
 -10   8   2      168.01      116.75      5.25 o 
  -8   8   2      365.89      351.79      9.08 o 
  -6   8   2        0.60       -0.95      3.10 o 
  -4   8   2       71.30       60.16      3.82 o 
  -2   8   2       37.38       21.25      3.82 o 
   0   8   2      516.47      474.91     11.94 o 
   2   8   2       63.52       67.08      4.77 o 
   4   8   2      272.86      272.94      7.40 o 
   6   8   2       28.07       19.81      3.82 o 
   8   8   2       95.54       78.30      6.21 o 
  10   8   2       34.67       43.92      4.30 o 
  12   8   2      117.13      112.44      8.36 o 
  14   8   2       43.94       43.92     11.94 o 
 -13   9   2        7.11       12.89      6.21 o 
 -11   9   2       87.41       75.91      6.45 o 
  -9   9   2       21.11       16.23      3.82 o 
  -7   9   2       18.99       14.80      4.06 o 
  -5   9   2       51.37       45.59      4.30 o 
  -3   9   2      293.45      266.26      8.84 o 
  -1   9   2       25.98       21.96      3.82 o 
   1   9   2       32.97       39.39      4.77 o 
   3   9   2      365.45      406.47     16.00 o 
   5   9   2        2.86       -4.30      4.30 o 
   7   9   2       55.30       83.79      5.97 o 
   9   9   2       42.53       47.74      5.73 o 
  11   9   2       42.66       59.20     16.95 o 
 -10  10   2       55.53       33.90      9.07 o 
  -8  10   2       17.13        6.92      5.49 o 
  -6  10   2       22.85       24.59      4.77 o 
  -4  10   2      196.65      206.29     14.09 o 
  -2  10   2       37.70       38.19      5.49 o 
   0  10   2      770.65      824.33     52.09 o 
   2  10   2      492.17      527.61     33.92 o 
   4  10   2      535.16      569.44     38.93 o 
   6  10   2      151.86      143.24     12.89 o 
 -25   1   3      754.80      861.08     62.36 o 
 -23   1   3        0.05       -0.24      3.10 o 
 -21   1   3        0.03        1.19      2.63 o 
 -19   1   3        8.88        7.40      2.39 o 
 -17   1   3      306.48      283.01      5.25 o 
 -15   1   3        4.91       13.13      1.91 o 
 -13   1   3     3077.67     3226.50     32.70 o 
 -11   1   3     8865.56     9220.12     74.09 o 
  -9   1   3      147.91      122.51      2.15 o 
  -7   1   3     6835.75     6303.06     48.37 o 
  -5   1   3    17542.60    17397.02    207.21 o 
  -3   1   3     6333.10     5965.16     51.48 o 
  -1   1   3      679.97      639.56      7.43 o 
   1   1   3       29.73       63.03      2.63 o 
   3   1   3     3101.32     2863.69     26.37 o 
   5   1   3      151.03      118.93      2.39 o 
   7   1   3     6607.35     6632.25     54.22 o 
   9   1   3     8711.04     9405.45     81.62 o 
  11   1   3      935.78      931.29     10.52 o 
  13   1   3     1112.50     1153.10     15.79 o 
  15   1   3       86.38       73.77      3.10 o 
  17   1   3      296.03      316.65      6.45 o 
  19   1   3        1.04        4.30      2.63 o 
  21   1   3       22.59       29.60      3.82 o 
 -24   2   3       18.05       15.28      4.06 o 
 -22   2   3       19.16       18.38      2.39 o 
 -20   2   3       58.73       64.69      2.86 o 
 -18   2   3      161.81      154.96      3.82 o 
 -16   2   3        3.78        5.01      1.91 o 
 -14   2   3      609.93      637.89      7.89 o 
 -12   2   3     4668.96     5226.84     48.76 o 
 -10   2   3      435.45      463.40      5.02 o 
  -8   2   3    10846.25    10825.25     97.64 o 
  -6   2   3    21944.12    21971.80    194.56 o 
  -4   2   3     4845.01     4567.08     38.31 o 
  -2   2   3     2076.92     1920.21     17.12 o 
   0   2   3     3849.35     3582.66     32.07 o 
   2   2   3      166.83      108.44      2.15 o 
   4   2   3     6090.17     5729.91     49.94 o 
   6   2   3     1261.59     1323.09     13.42 o 
   8   2   3      173.10      173.37      3.34 o 
  10   2   3       96.02       89.05      2.86 o 
  12   2   3     1145.92     1210.65     15.79 o 
  14   2   3      688.84      683.70      9.80 o 
  16   2   3     1764.53     1937.48     31.11 o 
  18   2   3      132.69      137.75      5.49 o 
  20   2   3      196.48      210.34      8.83 o 
 -25   3   3       31.23       36.28      7.88 o 
 -23   3   3        1.17        0.00      3.58 o 
 -21   3   3      296.57      288.70      8.60 o 
 -19   3   3       11.68        5.97      2.86 o 
 -17   3   3        1.73        5.25      2.86 o 
 -15   3   3        0.34        3.58      1.91 o 
 -13   3   3      208.87      212.29      4.06 o 
 -11   3   3     3018.86     3207.04     40.87 o 
  -9   3   3     1958.91     1936.36     20.64 o 
  -7   3   3     2931.74     2993.09     29.62 o 
  -5   3   3      465.30      447.06      6.69 o 
  -3   3   3      291.55      231.06      3.58 o 
  -1   3   3     4638.94     4334.16     39.56 o 
   1   3   3      287.58      261.63      3.58 o 
   3   3   3      113.18      154.49      2.87 o 
   5   3   3     1400.98     1388.75     13.66 o 
   7   3   3       15.04       25.30      1.91 o 
   9   3   3     1176.79     1118.44     11.49 o 
  11   3   3      289.94      252.92      4.06 o 
  13   3   3      933.68      907.53     14.11 o 
  15   3   3      495.71      496.63      9.32 o 
  17   3   3      101.04       80.21      3.58 o 
  19   3   3       84.35       74.72      4.06 o 
  21   3   3        7.07       19.10      5.73 o 
 -24   4   3        0.59       16.23      5.73 o 
 -22   4   3      140.21      109.34      6.45 o 
 -20   4   3        0.00        3.34      3.10 o 
 -18   4   3      666.39      687.19     11.71 o 
 -16   4   3       32.39       37.95      2.63 o 
 -14   4   3       99.45       90.24      4.30 o 
 -12   4   3        0.02        5.25      3.10 o 
 -10   4   3      420.61      369.61      5.50 o 
  -8   4   3     2388.82     2306.02     27.85 o 
  -6   4   3      235.42      232.87      4.78 o 
  -4   4   3     1028.72     1012.37     11.97 o 
  -2   4   3     1494.08     1629.15     19.66 o 
   0   4   3     1217.33     1298.42     13.65 o 
   2   4   3     2477.55     2448.89     23.55 o 
   4   4   3      633.38      667.96      7.65 o 
   6   4   3      184.49      169.07      3.34 o 
   8   4   3       43.51       44.16      2.15 o 
  10   4   3     1627.05     1606.94     20.35 o 
  12   4   3      828.11      807.20     11.23 o 
  14   4   3      366.47      370.90      8.60 o 
  16   4   3      900.47      966.29     24.38 o 
  18   4   3        2.82        2.15      3.34 o 
  20   4   3        3.78       10.26      7.40 o 
 -23   5   3       52.37       47.50      7.40 o 
 -21   5   3        5.67        8.59      3.82 o 
 -19   5   3       45.97       34.14      2.63 o 
 -17   5   3       36.62       47.50      2.86 o 
 -15   5   3      246.06      198.44      5.49 o 
 -13   5   3        8.84       11.93      3.10 o 
 -11   5   3      125.90      109.35      4.06 o 
  -9   5   3       50.92       40.82      2.15 o 
  -7   5   3      457.90      447.05      7.88 o 
  -5   5   3       99.66      136.80      3.82 o 
  -3   5   3       40.66       42.73      3.10 o 
  -1   5   3     1028.10     1195.90     14.84 o 
   1   5   3        2.58        7.40      2.39 o 
   3   5   3     1990.15     2061.74     27.33 o 
   5   5   3      565.37      586.44      9.32 o 
   7   5   3      118.56       92.16      3.82 o 
   9   5   3      316.88      309.76      6.93 o 
  11   5   3       30.37       10.74      2.86 o 
  13   5   3      758.25      904.74     17.21 o 
  15   5   3       64.58       40.34      4.77 o 
  17   5   3       26.66       41.30      5.01 o 
  19   5   3       10.08        2.63      7.88 o 
 -20   6   3      151.51      153.03     10.27 o 
 -18   6   3        1.11        6.68      2.86 o 
 -16   6   3      196.96      150.42      6.21 o 
 -14   6   3      146.62      142.77      5.25 o 
 -12   6   3       60.07       32.70      3.58 o 
 -10   6   3      267.38      301.61      5.73 o 
  -8   6   3     1385.94     1443.27     20.58 o 
  -6   6   3      353.08      336.31      7.17 o 
  -4   6   3      673.45      719.92     10.76 o 
  -2   6   3       29.20       20.05      3.10 o 
   0   6   3        9.79       13.61      2.86 o 
   2   6   3      362.28      375.49      7.64 o 
   4   6   3      326.52      351.57      7.88 o 
   6   6   3       47.16       33.42      3.58 o 
   8   6   3     1034.61     1130.98     20.09 o 
  10   6   3      280.63      279.64      7.40 o 
  12   6   3       41.05       47.98      4.54 o 
  14   6   3        3.56        1.19      2.63 o 
  16   6   3       51.78       67.08      7.40 o 
  18   6   3        5.07        7.64      8.59 o 
 -19   7   3        9.20        2.15      4.30 o 
 -17   7   3      114.13      117.22      7.16 o 
 -15   7   3        0.19        4.54      3.58 o 
 -13   7   3      486.58      387.92     11.94 o 
 -11   7   3        0.82       -2.39      2.39 o 
  -9   7   3     1179.75     1146.49     16.74 o 
  -7   7   3      547.27      546.40      9.08 o 
  -5   7   3      236.48      245.24      6.69 o 
  -3   7   3      322.93      322.42      7.40 o 
  -1   7   3       41.75       40.34      4.30 o 
   1   7   3      100.26      108.39      4.54 o 
   3   7   3      451.98      444.07      9.08 o 
   5   7   3       69.76       56.34      4.06 o 
   7   7   3      210.96      219.19      6.69 o 
   9   7   3        1.07        0.72      3.34 o 
  11   7   3      177.34      197.45     10.27 o 
  13   7   3      191.04      249.98     14.09 o 
  15   7   3       11.17       20.53      5.25 o 
 -16   8   3      196.47      211.30     14.56 o 
 -14   8   3      212.41      212.26     10.03 o 
 -12   8   3      140.99      145.16      5.49 o 
 -10   8   3       32.30       25.30      3.10 o 
  -8   8   3      626.89      666.11     15.53 o 
  -6   8   3        4.64       -0.24      3.10 o 
  -4   8   3       25.74       10.74      4.06 o 
  -2   8   3        0.06       -2.39      4.06 o 
   0   8   3     2709.36     3089.99     61.36 o 
   2   8   3      386.88      367.57      9.08 o 
   4   8   3        0.13        5.97      3.58 o 
   6   8   3       93.59       87.61      5.01 o 
   8   8   3       81.84       83.79      5.73 o 
  10   8   3      102.03      101.70      6.68 o 
  12   8   3      374.97      448.01     36.30 o 
 -13   9   3       35.31       33.18      6.45 o 
 -11   9   3        3.37        2.15      3.10 o 
  -9   9   3      101.55      103.13      5.97 o 
  -7   9   3       47.08       63.97      4.77 o 
  -5   9   3       40.39       30.79      4.06 o 
  -3   9   3       65.34       58.49      4.77 o 
  -1   9   3       56.61       61.83      5.49 o 
   1   9   3       98.88       81.41      6.45 o 
   3   9   3      749.45      765.10     30.35 o 
   5   9   3      563.66      604.60     26.52 o 
   7   9   3        2.43       -1.67      4.30 o 
   9   9   3       54.70       58.72      7.16 o 
 -10  10   3        0.34       22.68      7.88 o 
  -8  10   3        0.41        7.16      5.49 o 
  -6  10   3       16.01       18.14      4.77 o 
  -4  10   3       41.89       40.34      5.49 o 
  -2  10   3      141.27      134.89     10.27 o 
   0  10   3       19.45        9.79      4.77 o 
   2  10   3       63.76       75.43      7.88 o 
   4  10   3      396.52      417.93     36.06 o 
   6  10   3       10.05       14.80      6.92 o 
 -26   0   4        9.97       -6.21     13.13 o 
 -24   0   4       16.39       13.84      5.97 o 
 -22   0   4       35.18       33.42      5.49 o 
 -20   0   4       14.65       19.10      4.06 o 
 -18   0   4     2192.07     2231.32     39.78 o 
 -16   0   4        0.01       -1.43      2.15 o 
 -14   0   4     3161.66     3561.40     43.27 o 
 -12   0   4     2289.35     2177.42     23.05 o 
 -10   0   4      762.14      787.70      8.61 o 
  -8   0   4    17057.91    16590.42    158.18 o 
  -6   0   4    20564.75    19936.93    207.55 o 
  -2   0   4     1883.52     1575.26     21.02 o 
   2   0   4     1911.74     1911.51     30.09 o 
   4   0   4     1543.76     1644.47     20.16 o 
   6   0   4      117.72      178.61      3.82 o 
   8   0   4       35.92       59.92      2.63 o 
  10   0   4     1010.92     1108.48     16.27 o 
  12   0   4      166.00      152.81      4.30 o 
  14   0   4      175.40      189.82      5.01 o 
  16   0   4     1293.70     1418.25     31.33 o 
  18   0   4      113.50      114.11      7.16 o 
  20   0   4       13.23       10.98      5.73 o 
 -25   1   4       27.08       31.51      5.49 o 
 -23   1   4       44.70       37.72      3.34 o 
 -21   1   4      186.91      202.23      5.25 o 
 -19   1   4        6.96       12.17      2.39 o 
 -17   1   4      472.96      463.47      7.41 o 
 -15   1   4       50.38       43.92      2.15 o 
 -13   1   4     1783.74     1923.99     20.14 o 
 -11   1   4     3743.01     4079.18     32.32 o 
  -9   1   4     7606.29     7334.42     56.06 o 
  -7   1   4    16421.47    16016.20    118.10 o 
  -5   1   4    10332.38     9746.95     73.26 o 
  -3   1   4     5028.35     4552.48     50.56 o 
  -1   1   4     4587.51     4443.96     41.34 o 
   1   1   4     1328.92     1113.36     11.05 o 
   3   1   4        4.53       -1.67      1.67 o 
   5   1   4      134.21      116.29      2.63 o 
   7   1   4      128.08      138.01      3.10 o 
   9   1   4      400.02      401.61      5.97 o 
  11   1   4        8.04        3.10      2.63 o 
  13   1   4      323.04      315.02      5.97 o 
  15   1   4     1140.40     1182.72     20.80 o 
  17   1   4      556.68      670.80     18.16 o 
  19   1   4       57.22       60.39      4.54 o 
  21   1   4        3.60        3.58      3.34 o 
 -26   2   4       19.49       10.03      5.49 o 
 -24   2   4      238.53      214.89      8.60 o 
 -22   2   4      280.41      272.22      7.64 o 
 -20   2   4       19.74       18.14      2.39 o 
 -18   2   4      160.95      129.65      3.58 o 
 -16   2   4       54.48       57.29      2.39 o 
 -14   2   4       23.44       26.02      1.91 o 
 -12   2   4      225.65      178.40      3.10 o 
 -10   2   4     2385.14     2445.87     23.79 o 
  -8   2   4     2645.34     2640.95     22.63 o 
  -6   2   4    11089.77    10182.09     81.83 o 
  -4   2   4    43897.68    47218.39    774.82 o 
  -2   2   4    11939.09    11682.02     98.88 o 
   0   2   4     9427.22     9090.40     77.31 o 
   2   2   4      124.32      155.94      2.39 o 
   4   2   4     1112.79     1026.06     11.50 o 
   6   2   4     8667.19     8636.36     80.31 o 
   8   2   4     1941.26     1952.31     23.26 o 
  10   2   4       34.97       31.99      2.63 o 
  12   2   4      156.14      179.79      4.06 o 
  14   2   4       12.27       10.50      2.63 o 
  16   2   4      521.62      496.15     12.90 o 
  18   2   4       20.06       12.17      3.10 o 
  20   2   4        7.61        1.43      3.58 o 
 -25   3   4        5.76       -2.15      4.06 o 
 -23   3   4       31.30       34.85      4.06 o 
 -21   3   4      134.70      144.68      5.49 o 
 -19   3   4      221.08      202.25      5.49 o 
 -17   3   4      396.86      419.91      8.12 o 
 -15   3   4        8.45       13.61      2.63 o 
 -13   3   4      477.36      427.94      6.21 o 
 -11   3   4     3574.63     3735.05     39.96 o 
  -9   3   4      426.93      388.33      5.26 o 
  -7   3   4     3580.30     3631.13     35.71 o 
  -5   3   4      700.91      724.67      8.13 o 
  -3   3   4     2392.57     2145.89     19.49 o 
  -1   3   4      203.86      143.55      2.63 o 
   1   3   4      347.19      406.47      4.78 o 
   3   3   4     3055.59     3377.46     30.82 o 
   5   3   4     6154.40     6406.08     55.99 o 
   7   3   4       41.08       37.24      2.15 o 
   9   3   4       75.47       52.04      2.63 o 
  11   3   4       52.00       54.19      2.86 o 
  13   3   4     3126.15     3461.99     52.54 o 
  15   3   4       49.53       33.66      2.86 o 
  17   3   4      456.88      494.89     17.20 o 
  19   3   4       46.40       61.59      6.21 o 
 -24   4   4        2.26        5.97      4.06 o 
 -22   4   4        4.31       -1.19      3.58 o 
 -20   4   4      279.76      292.04      8.84 o 
 -18   4   4      453.69      450.98      9.79 o 
 -16   4   4        2.72        7.40      1.91 o 
 -14   4   4      732.12      740.96     12.67 o 
 -12   4   4     1066.49      981.01     13.16 o 
 -10   4   4     2763.08     2657.92     31.46 o 
  -8   4   4     4297.36     4471.58     51.61 o 
  -6   4   4       87.63      110.30      3.10 o 
  -4   4   4     1618.09     1525.31     18.22 o 
  -2   4   4     1740.94     1787.31     17.03 o 
   0   4   4       92.23       70.91      2.39 o 
   2   4   4     1282.71     1268.24     13.17 o 
   4   4   4      444.31      427.47      5.97 o 
   6   4   4      452.43      377.74      5.50 o 
   8   4   4      378.80      422.56      6.93 o 
  10   4   4     1136.16     1095.66     17.46 o 
  12   4   4      238.00      235.21      5.49 o 
  14   4   4      173.47      187.19      5.25 o 
  16   4   4        2.65       12.17      3.58 o 
  18   4   4      122.97      123.19      9.55 o 
 -23   5   4      176.98      158.77     15.28 o 
 -21   5   4       83.53       74.96      5.49 o 
 -19   5   4        4.37       -0.95      1.91 o 
 -17   5   4       12.73       17.43      2.39 o 
 -15   5   4      277.42      225.91      5.73 o 
 -13   5   4     1537.50     1489.93     23.70 o 
 -11   5   4      762.57      834.74     11.95 o 
  -9   5   4      381.28      394.15      6.69 o 
  -7   5   4        0.25       -2.15      2.63 o 
  -5   5   4     2862.38     2916.00     35.31 o 
  -3   5   4      820.98      908.28     13.63 o 
  -1   5   4       36.08       49.18      2.63 o 
   1   5   4      112.07      140.63      4.06 o 
   3   5   4      131.35       94.07      3.10 o 
   5   5   4     1238.94     1315.08     15.79 o 
   7   5   4        2.28        3.82      2.39 o 
   9   5   4     1304.73     1335.36     19.86 o 
  11   5   4       49.39       75.43      2.63 o 
  13   5   4      107.80       67.80      4.54 o 
  15   5   4       92.37       92.15      5.73 o 
  17   5   4       14.33       13.61      4.30 o 
 -22   6   4       16.76       18.86      6.44 o 
 -20   6   4        2.04        7.40      2.39 o 
 -18   6   4       32.56       23.15      3.34 o 
 -16   6   4      102.16       82.84      4.54 o 
 -14   6   4        9.04        5.49      3.10 o 
 -12   6   4       36.06       41.06      2.15 o 
 -10   6   4      780.17      817.70     13.15 o 
  -8   6   4     1777.93     1910.10     30.17 o 
  -6   6   4      898.15      856.48     14.82 o 
  -4   6   4     1033.64     1080.86     17.94 o 
  -2   6   4      374.58      386.26      7.17 o 
   0   6   4      115.29      124.63      4.06 o 
   2   6   4     1719.54     1786.94     28.26 o 
   4   6   4       21.04       34.85      3.58 o 
   6   6   4      636.37      647.81     12.90 o 
   8   6   4       90.25       77.59      4.06 o 
  10   6   4     1776.02     1793.86     35.90 o 
  12   6   4      280.48      250.01      7.64 o 
  14   6   4        0.02       -3.10      4.30 o 
  16   6   4        2.61       -0.48      4.54 o 
 -19   7   4      325.88      310.91     20.30 o 
 -17   7   4       65.81       71.61      5.49 o 
 -15   7   4        5.55        0.00      3.58 o 
 -13   7   4       21.86       20.05      2.15 o 
 -11   7   4      279.16      312.11      6.45 o 
  -9   7   4       33.27       38.43      3.10 o 
  -7   7   4       88.32       94.30      4.30 o 
  -5   7   4       31.41       25.06      3.82 o 
  -3   7   4      102.02       99.79      4.54 o 
  -1   7   4     1149.13     1284.58     23.68 o 
   1   7   4      236.78      262.43      6.69 o 
   3   7   4      278.70      294.69      6.93 o 
   5   7   4      186.78      178.12      5.97 o 
   7   7   4        7.77        6.68      3.34 o 
   9   7   4        6.44        6.92      3.34 o 
  11   7   4        8.09        5.25      4.06 o 
  13   7   4        2.94        1.43      3.34 o 
  15   7   4        3.62        5.25      6.44 o 
 -18   8   4        0.11        0.48      6.68 o 
 -16   8   4       65.83       52.99      6.21 o 
 -14   8   4        3.44       10.03      3.82 o 
 -12   8   4      194.12      162.12      5.97 o 
 -10   8   4      353.52      334.82      8.84 o 
  -8   8   4      257.94      238.55      7.40 o 
  -6   8   4        4.28        0.72      3.58 o 
  -4   8   4       48.13       47.50      4.54 o 
  -2   8   4      298.82      281.31      8.36 o 
   0   8   4      246.32      205.36      7.16 o 
   2   8   4      519.49      524.83     11.71 o 
   4   8   4       10.92        5.49      3.58 o 
   6   8   4      181.32      169.28      6.69 o 
   8   8   4      131.48      105.28      6.45 o 
  10   8   4      299.25      313.29     15.52 o 
  12   8   4      117.88       95.97     11.70 o 
 -15   9   4       18.39       17.43      7.64 o 
 -13   9   4       25.47        9.79      4.54 o 
 -11   9   4       50.34       37.96      3.82 o 
  -9   9   4       19.95       30.79      4.06 o 
  -7   9   4       37.28       31.03      4.30 o 
  -5   9   4     1093.22     1230.20     44.23 o 
  -3   9   4        0.21        4.06      4.77 o 
  -1   9   4       17.97       13.13      4.77 o 
   1   9   4      344.18      379.71     16.24 o 
   3   9   4      179.31      185.27      8.60 o 
   5   9   4      265.91      281.52     13.37 o 
   7   9   4        2.06        5.73      4.30 o 
   9   9   4      117.50      116.26     15.04 o 
 -10  10   4       57.51       68.03     11.70 o 
  -8  10   4       42.00       39.15      6.21 o 
  -6  10   4       24.25       15.99      5.01 o 
  -4  10   4      167.00      174.29     12.41 o 
  -2  10   4        0.07       -2.39      5.01 o 
   0  10   4       68.74       59.68      7.40 o 
   2  10   4      457.78      470.98     34.87 o 
   4  10   4       63.84       85.94     12.41 o 
 -25   1   5       16.77       16.71      4.06 o 
 -23   1   5        0.73       -2.63      2.63 o 
 -21   1   5      220.50      194.13      4.78 o 
 -19   1   5      101.53      127.01      3.58 o 
 -17   1   5      430.98      422.12      7.41 o 
 -15   1   5     2580.09     2663.03     27.60 o 
 -13   1   5      574.40      637.97      7.17 o 
 -11   1   5     1719.82     1836.59     15.35 o 
  -9   1   5      724.70      789.13      6.94 o 
  -7   1   5    27570.08    27158.79    189.18 o 
  -5   1   5      258.08      183.29      2.63 o 
  -3   1   5     5918.96     5714.95     50.29 o 
  -1   1   5     1893.34     1681.84     16.13 o 
   1   1   5     6030.02     5719.90     47.62 o 
   3   1   5      114.36       71.40      1.67 o 
   5   1   5      862.35      864.95     11.01 o 
   7   1   5     4304.07     4612.26     52.57 o 
   9   1   5     1416.29     1357.64     17.00 o 
  11   1   5     2273.86     2335.63     35.24 o 
  13   1   5      586.76      566.50     10.27 o 
  15   1   5       43.15       43.92      3.34 o 
  17   1   5       65.62       67.32      4.06 o 
  19   1   5       29.04       30.79      3.82 o 
 -26   2   5        1.59        1.19      5.25 o 
 -24   2   5        6.10        8.83      2.86 o 
 -22   2   5        0.27       -2.39      2.39 o 
 -20   2   5        1.50       -0.72      2.15 o 
 -18   2   5       91.92       66.85      2.86 o 
 -16   2   5     2670.95     2776.60     36.47 o 
 -14   2   5     1337.36     1478.45     16.04 o 
 -12   2   5     1070.20      963.52      9.33 o 
 -10   2   5     4850.83     5078.51     39.44 o 
  -8   2   5     1701.21     1707.43     14.40 o 
  -6   2   5     1259.39     1285.04     11.51 o 
  -4   2   5      752.96      660.26      6.94 o 
  -2   2   5      349.03      311.44      3.82 o 
   0   2   5       15.50       13.85      1.43 o 
   2   2   5      198.89      214.96      3.11 o 
   4   2   5     7900.35     8346.59     72.68 o 
   6   2   5      417.26      418.86      6.45 o 
   8   2   5      235.57      250.99      4.78 o 
  10   2   5        0.42        0.48      2.63 o 
  12   2   5      133.92      151.85      4.54 o 
  14   2   5       28.09       29.36      2.86 o 
  16   2   5        6.97        2.15      3.10 o 
  18   2   5        4.28       10.50      3.10 o 
  20   2   5       13.38       17.66      4.54 o 
 -25   3   5       25.77       13.37      4.06 o 
 -23   3   5       14.86       13.37      3.58 o 
 -21   3   5        1.14        5.01      3.10 o 
 -19   3   5        2.68       12.17      2.86 o 
 -17   3   5     1348.89     1343.42     21.05 o 
 -15   3   5       48.88       54.91      2.86 o 
 -13   3   5     2744.19     2679.18     29.05 o 
 -11   3   5     4594.06     4708.24     53.33 o 
  -9   3   5      625.56      713.45      8.61 o 
  -7   3   5     2958.83     3051.59     28.65 o 
  -5   3   5      906.23      909.62      8.86 o 
  -3   3   5     1072.29      941.77      9.58 o 
  -1   3   5     3510.19     3364.09     30.89 o 
   1   3   5     1257.70     1225.37     12.22 o 
   3   3   5      118.02      111.51      2.39 o 
   5   3   5      258.66      253.89      4.06 o 
   7   3   5     2022.94     1932.55     21.81 o 
   9   3   5      424.62      369.80      7.17 o 
  11   3   5      631.88      612.68     10.75 o 
  13   3   5       59.69       57.77      3.10 o 
  15   3   5        5.13        9.31      2.63 o 
  17   3   5       34.53       37.24      3.82 o 
  19   3   5        6.00       13.37      4.54 o 
 -24   4   5       26.15       10.50      4.06 o 
 -22   4   5       45.08       40.34      4.06 o 
 -20   4   5       29.11       23.15      3.34 o 
 -18   4   5      887.32      828.24     16.01 o 
 -16   4   5     1145.27     1190.32     17.22 o 
 -14   4   5     2017.30     2007.80     30.91 o 
 -12   4   5        3.56        5.25      1.91 o 
 -10   4   5      821.67      919.70     12.43 o 
  -8   4   5     2502.38     2613.09     31.46 o 
  -6   4   5      682.54      578.89      7.41 o 
  -4   4   5     2710.03     2842.92     27.41 o 
  -2   4   5       32.68       27.93      1.91 o 
   0   4   5      274.69      265.38      4.06 o 
   2   4   5       87.99      124.63      2.86 o 
   4   4   5      932.79      879.97     11.00 o 
   6   4   5     1212.10     1239.47     14.60 o 
   8   4   5       31.18       18.62      2.39 o 
  10   4   5     2437.01     2389.61     36.91 o 
  12   4   5      122.57      123.43      4.30 o 
  14   4   5      310.76      278.44      8.60 o 
  16   4   5        2.62        1.19      2.63 o 
  18   4   5        9.54        2.63      4.54 o 
 -23   5   5       11.51       17.43      4.30 o 
 -21   5   5       45.46       25.54      4.06 o 
 -19   5   5       76.69       69.47      2.86 o 
 -17   5   5       39.65       55.86      3.10 o 
 -15   5   5       17.04       24.59      3.10 o 
 -13   5   5     1733.03     1782.57     25.86 o 
 -11   5   5       48.37       53.23      3.10 o 
  -9   5   5      117.90      141.34      4.06 o 
  -7   5   5        1.38       -2.63      2.63 o 
  -5   5   5      621.41      621.46     10.04 o 
  -3   5   5       24.35       16.47      2.86 o 
  -1   5   5      138.23      164.03      3.58 o 
   1   5   5      531.34      559.18      7.41 o 
   3   5   5      245.77      331.47      5.49 o 
   5   5   5     1027.26     1013.80     15.31 o 
   7   5   5      652.34      579.98      9.32 o 
   9   5   5        2.66        9.07      1.91 o 
  11   5   5      530.86      593.16     12.42 o 
  13   5   5      439.93      432.31     12.42 o 
  15   5   5       12.15        2.39      3.82 o 
  17   5   5      167.38      151.84     15.76 o 
 -22   6   5      112.87      113.16     10.74 o 
 -20   6   5        0.18       -0.72      2.15 o 
 -18   6   5      426.80      371.63     14.57 o 
 -16   6   5      140.22      134.17      5.49 o 
 -14   6   5      879.32      885.83     18.17 o 
 -12   6   5      110.93      130.83      4.06 o 
 -10   6   5       91.12       88.81      3.82 o 
  -8   6   5        0.84        3.58      3.10 o 
  -6   6   5      375.13      370.24      8.36 o 
  -4   6   5      114.09      121.76      4.77 o 
  -2   6   5      218.13      216.35      5.01 o 
   0   6   5      396.76      422.09      7.64 o 
   2   6   5     1377.87     1402.28     24.17 o 
   4   6   5       26.41       27.21      3.34 o 
   6   6   5     1812.51     1898.79     32.32 o 
   8   6   5     2185.80     2394.17     46.70 o 
  10   6   5      144.06      132.98      5.49 o 
  12   6   5      112.17      110.29      7.16 o 
  14   6   5      103.98       77.83      6.92 o 
  16   6   5        3.13        2.86      6.21 o 
 -19   7   5       13.64       13.13      4.06 o 
 -17   7   5       16.30       17.90      4.30 o 
 -15   7   5      103.93      111.49      5.73 o 
 -13   7   5       23.85       28.41      2.63 o 
 -11   7   5        1.39        0.00      2.63 o 
  -9   7   5     1324.40     1359.89     23.68 o 
  -7   7   5       27.86       30.55      4.30 o 
  -5   7   5     1936.28     2080.83     33.77 o 
  -3   7   5        1.15        9.31      3.58 o 
  -1   7   5        0.00        9.07      3.34 o 
   1   7   5      271.70      264.59      6.45 o 
   3   7   5        9.43        8.12      3.34 o 
   5   7   5        1.89       -3.34      3.34 o 
   7   7   5      342.87      335.06     10.99 o 
   9   7   5      107.04      132.50      6.92 o 
  11   7   5       62.97       75.20      6.21 o 
  13   7   5       13.85       19.10      5.25 o 
 -18   8   5      138.35      164.01     24.11 o 
 -16   8   5        0.03       14.56      4.30 o 
 -14   8   5       41.25       36.52      2.86 o 
 -12   8   5        0.36       -2.63      2.63 o 
 -10   8   5      596.91      615.17     14.10 o 
  -8   8   5       22.27       23.63      4.06 o 
  -6   8   5      350.63      334.35      8.84 o 
  -4   8   5        0.17       -1.91      3.82 o 
  -2   8   5     1821.37     1940.96     39.73 o 
   0   8   5      930.54      995.09     21.99 o 
   2   8   5      336.45      378.52     11.46 o 
   4   8   5      119.86      114.83      5.49 o 
   6   8   5        1.35        9.31      4.06 o 
   8   8   5       73.60       83.07      5.97 o 
  10   8   5       43.76       36.05      5.97 o 
 -15   9   5        0.35        0.00      6.44 o 
 -13   9   5      148.70      138.71      9.79 o 
 -11   9   5        0.01       -0.48      3.10 o 
  -9   9   5        2.30       16.71      4.06 o 
  -7   9   5      100.41      103.13      6.45 o 
  -5   9   5        1.63       -1.43      4.77 o 
  -3   9   5      486.45      513.06     21.26 o 
  -1   9   5     1109.65     1170.45     45.66 o 
   1   9   5        0.65        5.49      4.77 o 
   3   9   5      322.33      361.54     16.72 o 
   5   9   5        0.32       -3.82      4.06 o 
   7   9   5      136.71      164.49     13.37 o 
   9   9   5       44.99       63.02     13.13 o 
 -10  10   5        2.81        0.24      5.97 o 
  -8  10   5       77.15       90.95      9.55 o 
  -6  10   5        0.04        0.72      5.49 o 
  -4  10   5       28.84       21.01      5.97 o 
  -2  10   5        7.47        3.82      5.73 o 
   0  10   5        9.57       19.10      5.73 o 
   2  10   5      179.73      180.97     21.73 o 
   4  10   5       65.45       69.47      9.07 o 
 -26   0   6      203.02      230.88     25.31 o 
 -24   0   6        1.23        4.54      5.25 o 
 -22   0   6       90.73      101.70      6.68 o 
 -20   0   6       32.47       29.36      4.06 o 
 -18   0   6     2929.63     3095.98     61.91 o 
 -16   0   6     2196.56     2310.81     29.25 o 
 -14   0   6     2720.09     2727.39     31.23 o 
 -12   0   6       32.15       17.43      1.91 o 
 -10   0   6     2547.30     2098.28     22.85 o 
  -8   0   6    13609.43    12701.91    121.81 o 
  -6   0   6     3579.70     3362.85     38.02 o 
  -4   0   6    18411.29    17873.10    189.67 o 
  -2   0   6      903.50      869.97     13.18 o 
   0   0   6     1543.11     1157.60     17.04 o 
   2   0   6     9648.88     9540.20    117.59 o 
   4   0   6    17548.77    19106.33    202.76 o 
   6   0   6        2.21       -2.63      2.63 o 
   8   0   6      777.69      872.90     13.63 o 
  10   0   6     2531.05     2388.85     42.21 o 
  12   0   6     3690.94     4016.62     71.81 o 
  14   0   6      105.98      106.95      4.54 o 
  16   0   6       10.49       14.08      3.34 o 
  18   0   6       63.74       77.58     10.50 o 
 -27   1   6       71.28       72.57      9.07 o 
 -25   1   6        0.00        7.88      3.82 o 
 -23   1   6       14.66       10.74      2.63 o 
 -21   1   6      678.65      670.49     11.95 o 
 -19   1   6       25.77       26.97      2.39 o 
 -17   1   6     1101.43     1012.03     14.35 o 
 -15   1   6      419.31      420.00      5.73 o 
 -13   1   6      661.70      531.23      6.22 o 
 -11   1   6      451.13      425.89      4.30 o 
  -9   1   6     1615.92     1650.29     13.20 o 
  -7   1   6     4930.23     4591.73     34.50 o 
  -5   1   6      302.79      243.05      3.35 o 
  -3   1   6     3149.41     2908.19     25.38 o 
  -1   1   6      899.41      828.45      8.86 o 
   1   1   6      778.53      758.39      8.14 o 
   3   1   6     5064.95     5618.96     49.89 o 
   5   1   6       96.44      147.31      3.34 o 
   7   1   6        0.15       -2.15      2.15 o 
   9   1   6       82.60       83.80      3.10 o 
  11   1   6      186.83      145.89      4.06 o 
  13   1   6      248.86      263.15      6.21 o 
  15   1   6       45.70       40.34      3.10 o 
  17   1   6       19.22       26.97      3.34 o 
  19   1   6        0.76        5.25      3.58 o 
 -26   2   6       12.81       13.37      5.01 o 
 -24   2   6      155.00      139.90      6.45 o 
 -22   2   6       57.79       59.44      3.34 o 
 -20   2   6      319.36      312.85      6.69 o 
 -18   2   6      136.59      134.18      3.58 o 
 -16   2   6      161.82      195.55      4.06 o 
 -14   2   6      590.61      604.91      6.93 o 
 -12   2   6     1288.05     1200.59     12.45 o 
 -10   2   6      833.31      824.68      7.18 o 
  -8   2   6      987.88      896.42      8.38 o 
  -6   2   6      305.13      254.47      3.11 o 
  -4   2   6     3909.34     3861.59     30.97 o 
  -2   2   6     2437.30     2525.60     22.14 o 
   0   2   6      551.54      529.64      5.74 o 
   2   2   6        6.46       10.50      1.67 o 
   4   2   6      343.08      366.95      5.26 o 
   6   2   6       29.85       30.56      2.39 o 
   8   2   6      158.15      152.57      3.82 o 
  10   2   6      767.27      737.39     12.43 o 
  12   2   6       91.00       91.91      3.82 o 
  14   2   6        0.96       -0.95      2.86 o 
  16   2   6        2.64        2.63      2.86 o 
  18   2   6        1.24       -3.34      3.34 o 
 -25   3   6       23.59       16.95      4.06 o 
 -23   3   6       24.44       24.83      3.58 o 
 -21   3   6      547.31      545.86     14.57 o 
 -19   3   6       51.87       48.70      3.34 o 
 -17   3   6      437.51      430.22      8.12 o 
 -15   3   6      105.48      104.57      3.10 o 
 -13   3   6       31.30       31.99      1.91 o 
 -11   3   6      641.47      651.91      8.85 o 
  -9   3   6     6219.74     6139.32     54.81 o 
  -7   3   6      615.78      602.79      6.46 o 
  -5   3   6       16.74       13.85      1.67 o 
  -3   3   6     6477.19     6748.17     55.94 o 
  -1   3   6     7107.57     7356.18     63.80 o 
   1   3   6      509.02      511.26      5.98 o 
   3   3   6      570.69      575.81      7.41 o 
   5   3   6      747.46      716.30      9.32 o 
   7   3   6      560.21      487.00      6.93 o 
   9   3   6      731.90      753.12     12.67 o 
  11   3   6      866.24      752.96     13.15 o 
  13   3   6      240.38      229.23      5.73 o 
  15   3   6        0.07       -2.63      2.86 o 
  17   3   6       16.65       21.24      3.58 o 
 -24   4   6        2.17       -2.63      4.06 o 
 -22   4   6      211.89      207.49      8.60 o 
 -20   4   6      238.41      202.25      6.69 o 
 -18   4   6       65.98       37.96      3.34 o 
 -16   4   6      440.87      448.85      7.64 o 
 -14   4   6      108.25       98.36      2.86 o 
 -12   4   6     3208.48     3327.47     38.92 o 
 -10   4   6      817.51      750.61     10.52 o 
  -8   4   6      192.74      235.70      4.06 o 
  -6   4   6        0.56       -1.91      1.91 o 
  -4   4   6     1438.47     1556.88     15.09 o 
  -2   4   6     3928.61     4159.44     36.15 o 
   0   4   6     5402.40     5823.37     61.16 o 
   2   4   6     1760.24     1599.33     17.01 o 
   4   4   6     1171.43     1280.84     15.07 o 
   6   4   6        7.19       10.26      2.63 o 
   8   4   6      783.72      779.70     12.19 o 
  10   4   6     1066.94     1122.61     18.65 o 
  12   4   6      321.65      304.72      7.40 o 
  14   4   6      216.32      237.81     10.51 o 
  16   4   6      107.55       98.83      7.40 o 
 -23   5   6       81.58       85.46      7.88 o 
 -21   5   6      219.08      202.24      8.60 o 
 -19   5   6      317.02      304.72      9.79 o 
 -17   5   6      589.77      571.48     12.42 o 
 -15   5   6       53.98       51.09      3.34 o 
 -13   5   6     5642.53     6166.66     89.92 o 
 -11   5   6        0.62        8.35      2.63 o 
  -9   5   6     2167.99     2209.62     25.65 o 
  -7   5   6       68.97       50.61      3.10 o 
  -5   5   6       85.06       75.44      3.34 o 
  -3   5   6      173.12      147.09      3.34 o 
  -1   5   6      794.74      760.56      9.09 o 
   1   5   6      383.41      400.60      5.73 o 
   3   5   6     2072.70     2150.84     30.44 o 
   5   5   6       25.16       24.11      2.39 o 
   7   5   6     4018.36     4119.46     57.92 o 
   9   5   6      202.57      194.84      5.01 o 
  11   5   6      320.22      344.12     10.27 o 
  13   5   6        3.85        0.00      2.63 o 
  15   5   6       14.34       10.50      4.30 o 
 -22   6   6       41.50       42.49      5.49 o 
 -20   6   6      183.21      162.35      6.92 o 
 -18   6   6       35.02       31.51      3.58 o 
 -16   6   6      435.26      404.14     11.94 o 
 -14   6   6      234.07      256.93      5.49 o 
 -12   6   6       40.26       35.57      3.34 o 
 -10   6   6       24.69       19.57      3.10 o 
  -8   6   6      423.69      441.93      8.84 o 
  -6   6   6       33.26       44.16      3.82 o 
  -4   6   6      304.30      338.19      8.60 o 
  -2   6   6       69.55       41.06      3.34 o 
   0   6   6      713.87      718.70     10.99 o 
   2   6   6      101.13       91.91      3.58 o 
   4   6   6     2496.94     2580.14     37.63 o 
   6   6   6      448.96      449.07      8.12 o 
   8   6   6     1267.83     1312.00     22.96 o 
  10   6   6       24.00       19.10      4.06 o 
  12   6   6       54.41       53.95      5.25 o 
  14   6   6        0.34       -4.54      4.54 o 
 -21   7   6      152.52      107.43     18.14 o 
 -19   7   6      218.59      213.69     15.52 o 
 -17   7   6      385.13      366.11     14.57 o 
 -15   7   6      584.00      594.85     17.20 o 
 -13   7   6      879.22      915.88     20.55 o 
 -11   7   6      453.67      452.17      9.55 o 
  -9   7   6       43.03       37.00      3.58 o 
  -7   7   6      161.80      157.10      5.73 o 
  -5   7   6      227.70      209.89      6.21 o 
  -3   7   6      958.61     1016.08     17.93 o 
  -1   7   6       31.32       28.88      3.58 o 
   1   7   6      363.45      366.61      8.12 o 
   3   7   6       12.32       11.93      3.34 o 
   5   7   6     1403.63     1470.36     29.90 o 
   7   7   6      235.83      190.07      7.16 o 
   9   7   6      383.46      390.00     16.00 o 
  11   7   6      133.08      122.47      8.59 o 
  13   7   6        0.81       -4.54      5.01 o 
 -18   8   6        0.00       12.41      6.44 o 
 -16   8   6       33.04       34.37      5.01 o 
 -14   8   6       49.43       53.23      3.82 o 
 -12   8   6       33.94       33.42      3.34 o 
 -10   8   6       40.45       28.41      3.82 o 
  -8   8   6      365.57      336.98     10.75 o 
  -6   8   6      351.64      320.50      8.60 o 
  -4   8   6     2569.58     2905.38     53.67 o 
  -2   8   6      663.07      647.99     15.29 o 
   0   8   6      533.97      529.37     15.29 o 
   2   8   6        0.21        7.16      3.58 o 
   4   8   6        7.28        3.10      3.82 o 
   6   8   6      241.58      252.38     11.22 o 
   8   8   6       23.68       22.68      4.30 o 
  10   8   6       32.29       30.55      7.88 o 
 -15   9   6       39.79       37.24      7.64 o 
 -13   9   6        0.30       -2.39      3.58 o 
 -11   9   6      135.97      149.45      7.16 o 
  -9   9   6      127.24      103.85      7.16 o 
  -7   9   6       12.14       13.61      4.77 o 
  -5   9   6       10.21       14.80      5.01 o 
  -3   9   6      201.08      208.44     10.27 o 
  -1   9   6       13.29       23.15      5.01 o 
   1   9   6       43.30       40.82      5.49 o 
   3   9   6       19.55       14.80      4.54 o 
   5   9   6        3.86       10.03      4.54 o 
   7   9   6        0.06        7.40      6.21 o 
 -10  10   6        4.87        5.49      6.92 o 
  -8  10   6       10.55       10.26      5.25 o 
  -6  10   6      138.09      128.92     13.37 o 
  -4  10   6      101.67      100.50     10.74 o 
  -2  10   6       19.54       18.38      6.21 o 
   0  10   6        1.72       -7.40      7.40 o 
   2  10   6       92.74       95.97     13.13 o 
 -27   1   7       58.52       42.49      6.92 o 
 -25   1   7       42.39       50.13      4.54 o 
 -23   1   7      493.19      557.75     13.85 o 
 -21   1   7       34.85       40.34      2.63 o 
 -19   1   7      597.44      651.83     10.27 o 
 -17   1   7      171.34      184.33      3.82 o 
 -15   1   7       83.42       84.04      2.39 o 
 -13   1   7       81.94       70.19      1.67 o 
 -11   1   7       10.26        3.34      1.43 o 
  -9   1   7        2.06       -1.19      1.19 o 
  -7   1   7       35.53       44.88      1.67 o 
  -5   1   7      881.02      927.59      9.34 o 
  -3   1   7     7398.86     7710.90     63.16 o 
  -1   1   7        0.09       -1.67      1.67 o 
   1   1   7     4846.42     4910.55     44.06 o 
   3   1   7      706.04      692.05      7.89 o 
   5   1   7       95.26       49.66      1.91 o 
   7   1   7      810.83      801.91     10.28 o 
   9   1   7        3.49        7.40      2.63 o 
  11   1   7      112.72      118.42      3.82 o 
  13   1   7        3.83        0.95      2.63 o 
  15   1   7       32.04       42.01      3.58 o 
  17   1   7      110.82      113.87      8.36 o 
 -26   2   7        8.43        0.00      4.54 o 
 -24   2   7        7.41       11.93      2.86 o 
 -22   2   7       84.96       99.55      4.06 o 
 -20   2   7      505.61      507.88      8.60 o 
 -18   2   7      571.87      649.19     10.04 o 
 -16   2   7        0.19        5.01      1.91 o 
 -14   2   7       15.44       14.32      1.91 o 
 -12   2   7     5315.04     5306.07     44.96 o 
 -10   2   7     3684.10     3522.59     27.00 o 
  -8   2   7        0.02       -0.95      0.95 o 
  -6   2   7     2439.81     2275.95     19.24 o 
  -4   2   7     3695.29     3550.04     30.43 o 
  -2   2   7      189.44      146.41      2.39 o 
   0   2   7      927.86     1031.25     10.77 o 
   2   2   7    10035.12    10536.22     85.68 o 
   4   2   7       26.41       27.69      2.15 o 
   6   2   7      413.94      425.48      6.69 o 
   8   2   7     1333.16     1374.96     22.97 o 
  10   2   7     1219.33     1287.08     20.81 o 
  12   2   7       11.40       10.26      2.86 o 
  14   2   7       12.78        9.55      3.10 o 
  16   2   7       57.72       58.25      4.30 o 
  18   2   7      179.60      206.52     18.38 o 
 -25   3   7       22.56       23.39      4.30 o 
 -23   3   7      427.37      379.03     13.85 o 
 -21   3   7       55.82       62.78      3.82 o 
 -19   3   7        0.05        8.35      2.39 o 
 -17   3   7      314.10      310.48      6.21 o 
 -15   3   7       11.85        7.64      2.15 o 
 -13   3   7     1174.54     1298.86     14.12 o 
 -11   3   7      207.42      206.09      3.82 o 
  -9   3   7        8.27        9.07      1.91 o 
  -7   3   7     2925.65     2971.09     26.46 o 
  -5   3   7       19.50        5.25      1.67 o 
  -3   3   7    14264.68    16132.85    128.38 o 
  -1   3   7     1487.28     1506.51     14.62 o 
   1   3   7      926.80     1130.86     13.16 o 
   3   3   7      118.97      118.42      2.87 o 
   5   3   7       96.45      125.34      3.34 o 
   7   3   7      656.34      610.13     10.52 o 
   9   3   7        7.33       11.22      2.86 o 
  11   3   7       46.63       35.09      3.10 o 
  13   3   7       74.48       75.44      4.06 o 
  15   3   7        0.45        8.83      3.34 o 
  17   3   7      163.70      173.81     17.67 o 
 -24   4   7       22.06       14.32      4.06 o 
 -22   4   7      210.34      190.53      7.88 o 
 -20   4   7       64.84       50.37      3.82 o 
 -18   4   7      248.57      223.27      5.73 o 
 -16   4   7     2109.39     2100.97     28.99 o 
 -14   4   7      235.57      241.19      5.25 o 
 -12   4   7     1070.67     1000.61     13.40 o 
 -10   4   7       56.29       60.40      2.63 o 
  -8   4   7      317.20      333.94      4.78 o 
  -6   4   7     1097.01     1197.52     14.12 o 
  -4   4   7       18.47       15.99      1.91 o 
  -2   4   7      787.69      826.69     10.28 o 
   0   4   7      110.28      113.17      2.87 o 
   2   4   7       53.78       49.89      2.39 o 
   4   4   7      788.29      805.88     12.19 o 
   6   4   7      146.84      139.20      3.82 o 
   8   4   7      239.03      255.75      5.49 o 
  10   4   7       87.95       71.86      3.58 o 
  12   4   7       39.30       33.18      3.10 o 
  14   4   7        0.41        1.43      2.86 o 
  16   4   7       16.98       14.32      4.77 o 
 -23   5   7       62.73       61.59      6.21 o 
 -21   5   7       35.70       27.69      4.06 o 
 -19   5   7      222.69      205.82      6.92 o 
 -17   5   7      305.91      303.29      7.64 o 
 -15   5   7     3148.89     3324.63     48.47 o 
 -13   5   7       13.77       27.21      2.86 o 
 -11   5   7       15.59       21.96      2.86 o 
  -9   5   7       20.77       19.57      2.86 o 
  -7   5   7      883.62      976.59     12.67 o 
  -5   5   7      194.66      220.88      4.78 o 
  -3   5   7       32.60       20.05      2.39 o 
  -1   5   7      885.98      919.90     11.48 o 
   1   5   7        5.25       16.71      2.63 o 
   3   5   7       10.26        8.12      2.39 o 
   5   5   7     3370.50     3486.73     49.22 o 
   7   5   7       29.30       28.17      3.10 o 
   9   5   7       24.90       22.20      3.10 o 
  11   5   7      377.14      347.25     10.51 o 
  13   5   7      459.49      464.55     20.54 o 
  15   5   7       91.10       59.44      6.68 o 
 -22   6   7      129.91      121.99      9.31 o 
 -20   6   7      165.31      143.73      6.68 o 
 -18   6   7      217.30      181.70      8.36 o 
 -16   6   7      512.83      517.17     14.81 o 
 -14   6   7      589.61      543.30     11.71 o 
 -12   6   7       80.91       87.61      3.58 o 
 -10   6   7     1282.60     1261.43     19.86 o 
  -8   6   7      200.36      173.83      5.01 o 
  -6   6   7       50.34       69.47      3.82 o 
  -4   6   7     1718.92     1613.62     25.62 o 
  -2   6   7      289.79      255.78      5.25 o 
   0   6   7       69.27       47.27      2.86 o 
   2   6   7      820.94      863.61     13.86 o 
   4   6   7     1444.14     1577.89     23.93 o 
   6   6   7     1144.63     1201.81     21.28 o 
   8   6   7      241.75      218.72      7.40 o 
  10   6   7       58.39       50.85      4.06 o 
  12   6   7       60.95       50.85      4.54 o 
  14   6   7       47.63       38.43      7.16 o 
 -21   7   7        1.83       21.72      8.12 o 
 -19   7   7        1.98       -3.58      3.58 o 
 -17   7   7        0.17       -1.67      3.58 o 
 -15   7   7       24.53       28.17      2.39 o 
 -13   7   7      344.73      363.48     10.27 o 
 -11   7   7      162.21      142.54      4.78 o 
  -9   7   7      351.45      337.94      8.36 o 
  -7   7   7     1097.04     1162.12     22.00 o 
  -5   7   7      375.48      372.35      8.36 o 
  -3   7   7       97.85      112.92      4.77 o 
  -1   7   7      212.94      192.69      5.25 o 
   1   7   7      517.30      550.16     11.94 o 
   3   7   7       16.63       10.03      3.58 o 
   5   7   7      424.00      418.93     13.14 o 
   7   7   7       15.70       10.74      3.58 o 
   9   7   7       81.20       69.71      5.01 o 
  11   7   7       26.22       27.69      5.97 o 
 -18   8   7       61.20       89.76     12.17 o 
 -16   8   7        0.01        3.58      4.06 o 
 -14   8   7       10.13        7.16      2.86 o 
 -12   8   7        0.40        0.00      3.58 o 
 -10   8   7       53.88       50.85      4.30 o 
  -8   8   7       22.37       18.86      4.06 o 
  -6   8   7      411.51      385.73     11.94 o 
  -4   8   7      230.07      242.84      8.36 o 
  -2   8   7        2.32        0.95      4.06 o 
   0   8   7       72.38       65.17      4.54 o 
   2   8   7      103.78       90.96      5.49 o 
   4   8   7      280.51      291.56     11.94 o 
   6   8   7        4.29        1.67      4.06 o 
   8   8   7      346.72      416.95     33.91 o 
  10   8   7        0.50       -3.34      7.88 o 
 -15   9   7       11.53       41.77      9.79 o 
 -13   9   7       59.32       54.19      5.01 o 
 -11   9   7       63.76       64.93      5.97 o 
  -9   9   7      123.82      123.66      7.16 o 
  -7   9   7       23.14       26.26      5.01 o 
  -5   9   7      500.88      505.42     22.45 o 
  -3   9   7     1126.09     1241.44     57.14 o 
  -1   9   7      250.92      233.52     12.66 o 
   1   9   7       82.34       93.10      6.45 o 
   3   9   7      107.76       88.09      7.88 o 
   5   9   7       90.42       83.79      9.79 o 
  -8  10   7      271.48      246.89     22.44 o 
  -6  10   7       47.74       35.33      7.40 o 
  -4  10   7       65.59       52.52      8.83 o 
  -2  10   7      131.44      115.55     13.37 o 
   0  10   7       55.21       28.65      8.12 o 
 -26   0   8        8.91       -5.73      5.97 o 
 -24   0   8      129.13      124.62      9.55 o 
 -22   0   8      384.18      361.12     13.37 o 
 -20   0   8      163.00      179.07      7.40 o 
 -18   0   8      931.06     1003.74     22.00 o 
 -16   0   8       45.82       58.01      2.15 o 
 -14   0   8      254.66      209.22      4.06 o 
 -12   0   8     2488.91     2303.70     24.74 o 
 -10   0   8      661.31      660.98      8.13 o 
  -8   0   8     4533.27     4552.81     51.30 o 
  -6   0   8      255.39      205.69      4.06 o 
  -4   0   8      223.42      235.76      5.26 o 
  -2   0   8    13852.40    13962.98    168.10 o 
   0   0   8    10613.63    11053.66    134.41 o 
   2   0   8     5008.19     5443.12     69.37 o 
   4   0   8      370.21      398.24      7.41 o 
   6   0   8     1892.34     1916.86     27.32 o 
   8   0   8       23.41       20.29      3.10 o 
  10   0   8      529.83      548.53     11.95 o 
  12   0   8      193.09      220.86      6.69 o 
  14   0   8      236.17      219.20     10.51 o 
  16   0   8      253.41      261.22     27.94 o 
 -27   1   8       30.61       33.42      6.68 o 
 -25   1   8       72.62       90.71      5.97 o 
 -23   1   8       77.68       87.13      3.58 o 
 -21   1   8      477.31      526.96      9.79 o 
 -19   1   8      110.66      114.12      3.34 o 
 -17   1   8       44.38       46.79      2.39 o 
 -15   1   8      617.41      576.00      6.93 o 
 -13   1   8     4054.21     4157.26     37.35 o 
 -11   1   8     3601.32     3759.27     28.91 o 
  -9   1   8     5401.57     5313.32     38.05 o 
  -7   1   8      831.53      771.04      7.90 o 
  -5   1   8     4893.89     4704.03     39.50 o 
  -3   1   8       13.40       15.99      1.67 o 
  -1   1   8      351.35      281.71      4.06 o 
   1   1   8     1072.09      982.35     10.53 o 
   3   1   8      256.50      259.38      4.30 o 
   5   1   8      298.17      257.24      3.82 o 
   7   1   8      245.11      268.42      5.49 o 
   9   1   8      423.33      405.12      7.64 o 
  11   1   8     2023.00     2206.58     37.59 o 
  13   1   8      321.19      368.24     10.03 o 
  15   1   8      252.62      310.89     13.13 o 
  17   1   8        2.95        5.25      4.77 o 
 -26   2   8      219.36      200.08     14.56 o 
 -24   2   8        4.34       10.03      2.63 o 
 -22   2   8      755.03      774.72     18.40 o 
 -20   2   8      458.60      455.53      7.88 o 
 -18   2   8      422.62      401.78      6.45 o 
 -16   2   8       64.75       79.02      2.86 o 
 -14   2   8     1980.10     1925.27     19.42 o 
 -12   2   8     3883.30     3608.59     32.76 o 
 -10   2   8     1745.78     1611.21     13.43 o 
  -8   2   8     9341.96     9995.03     81.75 o 
  -6   2   8    12750.13    13623.14    109.54 o 
  -4   2   8     7386.93     7647.15     67.02 o 
  -2   2   8    14105.92    15305.87    121.18 o 
   0   2   8     1732.52     1630.33     15.10 o 
   2   2   8      183.76      199.40      3.58 o 
   4   2   8      752.87      821.23     10.28 o 
   6   2   8       80.91       77.11      3.58 o 
   8   2   8      728.61      681.63     11.71 o 
  10   2   8      108.70      110.06      3.82 o 
  12   2   8      241.61      191.74      6.21 o 
  14   2   8       80.65       79.26      4.54 o 
  16   2   8      255.69      262.17     17.19 o 
 -25   3   8       23.29       30.55      4.30 o 
 -23   3   8      111.94      109.10      5.49 o 
 -21   3   8       14.08        7.40      2.39 o 
 -19   3   8      108.59      119.85      3.58 o 
 -17   3   8       83.70       88.09      2.86 o 
 -15   3   8        3.18        3.58      1.67 o 
 -13   3   8     1995.11     2012.39     20.13 o 
 -11   3   8     1002.50      979.19     11.24 o 
  -9   3   8      199.49      254.57      3.82 o 
  -7   3   8      236.22      335.81      4.54 o 
  -5   3   8      501.88      482.55      5.26 o 
  -3   3   8      138.23       98.62      2.39 o 
  -1   3   8     3020.60     3258.25     32.94 o 
   1   3   8        2.15       -1.67      1.67 o 
   3   3   8        4.32       12.89      1.91 o 
   5   3   8        8.77        7.64      2.63 o 
   7   3   8       98.13       79.74      3.58 o 
   9   3   8      208.15      179.32      5.01 o 
  11   3   8      941.03      891.83     18.88 o 
  13   3   8      211.01      193.64      8.36 o 
  15   3   8        0.68       -3.34      3.34 o 
 -24   4   8       15.56       24.59      4.30 o 
 -22   4   8       61.77       64.21      4.54 o 
 -20   4   8       96.89       86.66      4.30 o 
 -18   4   8        7.20        7.88      2.15 o 
 -16   4   8      769.74      775.83     12.43 o 
 -14   4   8      517.36      568.88     10.03 o 
 -12   4   8      259.29      275.60      5.02 o 
 -10   4   8       56.98       37.48      2.15 o 
  -8   4   8      205.60      219.22      3.82 o 
  -6   4   8       18.85       17.66      2.15 o 
  -4   4   8        0.34       -1.91      1.91 o 
  -2   4   8     2375.85     2624.43     28.79 o 
   0   4   8       33.17       35.81      2.39 o 
   2   4   8     3253.57     3375.91     34.35 o 
   4   4   8      842.73      891.24     14.58 o 
   6   4   8      142.77      155.91      4.30 o 
   8   4   8       21.65       24.83      3.10 o 
  10   4   8        2.16       -3.10      3.10 o 
  12   4   8      114.09       92.87      5.25 o 
  14   4   8       45.88       49.65      5.25 o 
 -23   5   8      345.14      338.86     22.21 o 
 -21   5   8       85.43       70.42      4.77 o 
 -19   5   8      218.56      198.42      6.69 o 
 -17   5   8     1818.38     1891.97     33.03 o 
 -15   5   8      173.52      155.44      4.54 o 
 -13   5   8     3191.86     3324.12     50.17 o 
 -11   5   8      228.15      207.99      4.78 o 
  -9   5   8      450.84      387.50      7.17 o 
  -7   5   8      597.24      664.35     10.28 o 
  -5   5   8     1998.43     2167.34     23.72 o 
  -3   5   8      678.75      762.94     11.23 o 
  -1   5   8        3.26        8.12      2.39 o 
   1   5   8       64.34       44.64      2.63 o 
   3   5   8     1241.67     1265.44     18.66 o 
   5   5   8       17.23       27.93      2.39 o 
   7   5   8      997.58      976.58     17.69 o 
   9   5   8      187.27      193.63      6.69 o 
  11   5   8       78.85       63.98      4.54 o 
  13   5   8      438.19      514.68     34.87 o 
 -22   6   8      128.28      103.13      8.36 o 
 -20   6   8        6.00        5.73      2.63 o 
 -18   6   8     1131.60     1057.68     41.36 o 
 -16   6   8       79.65       87.13      3.82 o 
 -14   6   8      111.96      102.90      4.06 o 
 -12   6   8     1158.37     1158.67     18.65 o 
 -10   6   8     1204.00     1339.67     22.48 o 
  -8   6   8      619.34      617.22     11.47 o 
  -6   6   8      803.37      809.61     13.15 o 
  -4   6   8      128.37      106.96      3.82 o 
  -2   6   8     1081.92     1094.57     15.07 o 
   0   6   8        8.90        9.31      2.63 o 
   2   6   8     2400.35     2514.23     37.14 o 
   4   6   8      668.24      657.10     12.43 o 
   6   6   8       20.41       21.72      2.63 o 
   8   6   8      214.19      215.13      8.36 o 
  10   6   8       81.57       76.87      5.49 o 
  12   6   8       83.85       92.86      8.59 o 
 -21   7   8      328.93      305.66     34.86 o 
 -19   7   8      176.81      153.76     11.70 o 
 -17   7   8      116.42      104.33      5.73 o 
 -15   7   8      175.84      180.50      6.21 o 
 -13   7   8       19.49       22.20      3.58 o 
 -11   7   8       72.66       59.20      3.82 o 
  -9   7   8     1714.43     1778.98     33.75 o 
  -7   7   8     2774.88     2892.06     52.98 o 
  -5   7   8      388.47      369.73      8.84 o 
  -3   7   8      695.80      829.19     16.97 o 
  -1   7   8     1817.47     2026.06     35.19 o 
   1   7   8     1607.44     1732.87     30.39 o 
   3   7   8     2007.89     2105.78     50.27 o 
   5   7   8      109.93      135.60      5.01 o 
   7   7   8      150.97      125.82      5.73 o 
   9   7   8       10.56        1.43      3.82 o 
  11   7   8       27.05       24.83      6.68 o 
 -18   8   8        6.16       12.41      5.97 o 
 -16   8   8        4.18        6.68      3.10 o 
 -14   8   8       83.84       86.89      5.25 o 
 -12   8   8      103.53      106.23      6.21 o 
 -10   8   8       59.65       59.92      4.77 o 
  -8   8   8       61.14       62.30      4.77 o 
  -6   8   8      366.00      396.92     12.18 o 
  -4   8   8       46.46       43.68      4.30 o 
  -2   8   8      524.59      581.66     18.15 o 
   0   8   8      411.39      378.55     14.81 o 
   2   8   8      222.32      268.38     11.22 o 
   4   8   8        0.27        6.68      4.06 o 
   6   8   8      397.16      379.48     28.18 o 
   8   8   8       60.85       47.98      8.83 o 
 -15   9   8      217.50      238.52     33.43 o 
 -13   9   8       67.88       68.99      6.45 o 
 -11   9   8      250.71      239.01     16.00 o 
  -9   9   8      402.34      381.40     16.48 o 
  -7   9   8      254.45      293.22     14.09 o 
  -5   9   8        1.54        5.01      4.54 o 
  -3   9   8      107.82      126.05      8.36 o 
  -1   9   8       23.85       26.50      5.25 o 
   1   9   8        0.74        0.24      4.30 o 
   3   9   8       28.89       32.46      6.21 o 
   5   9   8        3.21       -2.39      6.44 o 
  -8  10   8        4.35       -1.19      5.49 o 
  -6  10   8        0.28       10.74      6.44 o 
  -4  10   8        0.10       -1.91      6.21 o 
  -2  10   8        1.62        5.49      7.40 o 
 -27   1   9        4.66        4.06      5.49 o 
 -25   1   9        2.20       13.61      3.82 o 
 -23   1   9       41.87       45.59      2.86 o 
 -21   1   9      179.12      164.27      4.30 o 
 -19   1   9      170.92      170.00      3.82 o 
 -17   1   9      108.14      122.95      3.10 o 
 -15   1   9      242.89      228.07      3.34 o 
 -13   1   9      152.22      127.27      2.39 o 
 -11   1   9     4065.81     3760.46     29.17 o 
  -9   1   9      333.94      382.73      4.78 o 
  -7   1   9      835.28      717.28      7.66 o 
  -5   1   9     2312.95     2306.16     20.66 o 
  -3   1   9      793.93      844.42      8.85 o 
  -1   1   9     2281.28     2250.60     21.61 o 
   1   1   9     2160.25     2082.65     23.51 o 
   3   1   9        0.45        2.15      1.91 o 
   5   1   9      619.32      577.86      8.13 o 
   7   1   9       99.36      119.61      3.82 o 
   9   1   9      723.36      745.84     12.43 o 
  11   1   9        1.10       -2.86      2.86 o 
  13   1   9      531.64      517.16     17.92 o 
  15   1   9      195.11      200.32     13.37 o 
 -26   2   9        5.03        4.77      4.30 o 
 -24   2   9       25.13       34.85      3.10 o 
 -22   2   9        1.17        8.59      2.63 o 
 -20   2   9       39.26       42.01      2.86 o 
 -18   2   9       81.60       82.36      2.86 o 
 -16   2   9        7.02       12.65      2.15 o 
 -14   2   9      267.38      223.78      3.34 o 
 -12   2   9       31.66       15.99      1.43 o 
 -10   2   9     2852.52     2654.68     26.20 o 
  -8   2   9     1160.30     1247.07     12.45 o 
  -6   2   9     3740.28     3938.50     33.99 o 
  -4   2   9      440.16      580.69      6.69 o 
  -2   2   9      711.50      590.62      7.17 o 
   0   2   9       97.90       92.40      2.86 o 
   2   2   9      509.42      515.43      6.93 o 
   4   2   9        0.43        0.24      2.63 o 
   6   2   9      649.57      591.94     10.51 o 
   8   2   9      201.15      210.36      5.49 o 
  10   2   9       22.32       24.59      3.10 o 
  12   2   9        0.22        1.19      2.86 o 
  14   2   9      164.00      174.76      8.36 o 
  16   2   9       48.50       43.92      5.49 o 
 -25   3   9      424.77      427.50     27.47 o 
 -23   3   9      124.85      130.11      5.49 o 
 -21   3   9      139.40      133.22      4.06 o 
 -19   3   9       69.79       64.46      2.86 o 
 -17   3   9      118.46      135.85      3.58 o 
 -15   3   9      589.55      636.11      8.60 o 
 -13   3   9      622.61      620.44      6.93 o 
 -11   3   9      110.56      146.36      2.63 o 
  -9   3   9     1666.16     1688.26     18.21 o 
  -7   3   9       11.10       15.75      1.67 o 
  -5   3   9      492.48      575.69      6.69 o 
  -3   3   9      416.40      366.27      5.02 o 
  -1   3   9      807.54      888.11     10.28 o 
   1   3   9      121.13      137.76      3.10 o 
   3   3   9       12.15       14.56      2.15 o 
   5   3   9      429.63      398.69      7.41 o 
   7   3   9      688.79      692.29     11.71 o 
   9   3   9      165.93      169.04      5.25 o 
  11   3   9      582.08      577.17     15.29 o 
  13   3   9      235.24      262.41     11.70 o 
  15   3   9        5.38        6.21      3.58 o 
 -26   4   9       29.51       28.64      5.73 o 
 -24   4   9       13.51       11.70      3.82 o 
 -22   4   9      244.36      241.16      9.55 o 
 -20   4   9      458.23      514.02     13.85 o 
 -18   4   9       32.14       25.54      2.63 o 
 -16   4   9        1.99       10.98      2.39 o 
 -14   4   9        1.81        8.59      2.39 o 
 -12   4   9     2994.22     3046.76     40.09 o 
 -10   4   9       50.72       54.19      2.39 o 
  -8   4   9     3315.22     3456.51     35.81 o 
  -6   4   9      179.72      208.22      4.30 o 
  -4   4   9      531.19      617.48      7.41 o 
  -2   4   9     1654.67     1713.68     18.68 o 
   0   4   9     1861.70     1768.98     23.72 o 
   2   4   9        1.28        0.00      1.91 o 
   4   4   9      336.63      326.25      6.45 o 
   6   4   9       87.38       84.99      3.58 o 
   8   4   9     2436.95     2613.59     47.44 o 
  10   4   9      172.92      141.58      5.73 o 
  12   4   9      593.66      688.23     31.77 o 
  14   4   9        0.25       -0.24      4.06 o 
 -23   5   9        4.38        0.95      4.06 o 
 -21   5   9      111.29       78.30      5.01 o 
 -19   5   9      189.97      180.26      5.49 o 
 -17   5   9      205.33      213.22      5.25 o 
 -15   5   9     1320.20     1326.42     22.01 o 
 -13   5   9     1515.20     1465.34     22.50 o 
 -11   5   9      426.75      420.43      7.17 o 
  -9   5   9     2471.56     2410.40     32.37 o 
  -7   5   9       75.83       79.50      3.10 o 
  -5   5   9     1132.17     1153.95     15.55 o 
  -3   5   9      796.04      802.26     11.24 o 
  -1   5   9     1408.32     1392.06     20.34 o 
   1   5   9     1260.86     1245.63     17.46 o 
   3   5   9     1137.01     1208.89     18.65 o 
   5   5   9       94.49       90.96      3.82 o 
   7   5   9       26.08       26.97      3.10 o 
   9   5   9       31.62       35.33      3.82 o 
  11   5   9      522.02      575.65     25.08 o 
  13   5   9        8.97       16.95      4.77 o 
 -22   6   9      148.61      123.19      9.31 o 
 -20   6   9      199.85      192.68      8.60 o 
 -18   6   9       47.69       25.30      2.63 o 
 -16   6   9      213.34      194.60      6.21 o 
 -14   6   9        0.90       -2.86      2.86 o 
 -12   6   9     1629.78     1690.81     26.33 o 
 -10   6   9        7.32       10.98      3.10 o 
  -8   6   9      527.39      530.62      9.56 o 
  -6   6   9      496.30      478.75      8.36 o 
  -4   6   9        2.74        5.49      2.63 o 
  -2   6   9      340.53      352.52      6.21 o 
   0   6   9      528.53      506.95      8.60 o 
   2   6   9       53.96       50.61      3.34 o 
   4   6   9       33.36       29.12      2.86 o 
   6   6   9      183.22      183.37      6.69 o 
   8   6   9        1.64       -2.15      3.10 o 
  10   6   9       27.16       16.71      4.06 o 
  12   6   9      266.34      265.76     26.27 o 
 -21   7   9      328.43      282.01     27.94 o 
 -19   7   9        0.75        3.82      3.82 o 
 -17   7   9      350.02      327.41     13.13 o 
 -15   7   9       72.97       65.65      4.30 o 
 -13   7   9      100.09       88.09      4.54 o 
 -11   7   9        6.67        0.72      3.34 o 
  -9   7   9       94.09       94.06      4.54 o 
  -7   7   9       65.09       44.88      3.82 o 
  -5   7   9      590.80      575.79     13.38 o 
  -3   7   9      217.49      199.86      5.25 o 
  -1   7   9      825.35      844.37     14.34 o 
   1   7   9      816.08      858.43     21.51 o 
   3   7   9      275.72      259.80      7.88 o 
   5   7   9        0.00       -3.10      3.10 o 
   7   7   9      108.63      107.91      6.45 o 
   9   7   9        6.46        3.10      4.06 o 
 -18   8   9       86.50       94.06     12.65 o 
 -16   8   9      130.22      129.87      9.07 o 
 -14   8   9        0.00        1.19      3.82 o 
 -12   8   9        0.48       -3.10      3.82 o 
 -10   8   9      498.08      500.42     18.87 o 
  -8   8   9      431.61      440.42     16.96 o 
  -6   8   9      106.35       95.73      5.49 o 
  -4   8   9      447.82      452.85     13.61 o 
  -2   8   9       94.76       91.91      5.01 o 
   0   8   9      281.92      274.37     11.46 o 
   2   8   9       93.18       94.06      6.21 o 
   4   8   9       12.06       10.03      4.06 o 
   6   8   9       53.81       43.68      7.16 o 
 -15   9   9       72.21       73.29     12.65 o 
 -13   9   9       17.82       19.57      5.25 o 
 -11   9   9        2.29        6.44      4.30 o 
  -9   9   9        9.27        5.01      4.54 o 
  -7   9   9       81.09       80.45      5.97 o 
  -5   9   9      135.65      130.35      7.88 o 
  -3   9   9      186.67      171.90     14.09 o 
  -1   9   9       66.78       62.78      7.16 o 
   1   9   9       68.00       59.44      7.16 o 
   3   9   9       62.43       56.34      7.88 o 
 -28   0  10        1.35       11.22     10.26 o 
 -26   0  10      159.35      156.86     12.89 o 
 -24   0  10       20.63       10.03      5.49 o 
 -22   0  10      228.55      218.24      9.55 o 
 -20   0  10      290.83      306.15      7.88 o 
 -18   0  10        7.80        2.15      2.39 o 
 -16   0  10        4.49        7.88      2.15 o 
 -14   0  10      578.89      637.39      9.32 o 
 -12   0  10        2.05       -0.72      1.91 o 
 -10   0  10      286.55      231.94      4.54 o 
  -8   0  10     5302.93     5502.99     62.18 o 
  -6   0  10      159.42      158.56      4.78 o 
  -4   0  10      144.39      135.63      4.54 o 
  -2   0  10      859.99      906.55     16.03 o 
   0   0  10       16.93       -0.72      2.86 o 
   2   0  10      126.05      121.77      5.01 o 
   4   0  10        2.17        4.30      3.34 o 
   6   0  10     1196.21     1121.59     21.05 o 
   8   0  10      127.68      135.37      4.77 o 
  10   0  10      765.18      734.35     23.42 o 
  12   0  10      513.70      526.70     25.56 o 
  14   0  10      523.24      503.27     52.31 o 
 -27   1  10       61.89       75.43      7.64 o 
 -25   1  10        0.19        3.58      3.82 o 
 -23   1  10      411.46      395.76      9.55 o 
 -21   1  10      426.02      379.78      7.64 o 
 -19   1  10      186.03      164.75      3.82 o 
 -17   1  10       15.89       18.62      1.67 o 
 -15   1  10       23.54       13.13      1.67 o 
 -13   1  10       32.81       45.36      1.91 o 
 -11   1  10       14.24       38.67      1.91 o 
  -9   1  10     1003.72      927.50      9.57 o 
  -7   1  10     3361.03     3704.08     28.41 o 
  -5   1  10      253.54      201.11      3.34 o 
  -3   1  10     2620.69     2685.31     24.02 o 
  -1   1  10     3048.12     2915.06     31.97 o 
   1   1  10      709.01      764.51      9.80 o 
   3   1  10        0.80        1.67      2.15 o 
   5   1  10      284.98      251.24      4.54 o 
   7   1  10      204.98      171.44      4.54 o 
   9   1  10      236.45      222.55      5.73 o 
  11   1  10        6.50        1.19      2.86 o 
  13   1  10       14.69       13.61      3.34 o 
  15   1  10        2.76       -0.24      5.49 o 
 -26   2  10       93.44       87.61      6.92 o 
 -24   2  10        2.50        5.97      2.86 o 
 -22   2  10       20.16       21.24      2.63 o 
 -20   2  10       68.04       57.05      2.63 o 
 -18   2  10      111.57       93.11      3.10 o 
 -16   2  10      263.16      279.65      4.54 o 
 -14   2  10     1317.99     1394.59     13.88 o 
 -12   2  10     2312.49     2384.79     23.75 o 
 -10   2  10      648.04      616.51      7.65 o 
  -8   2  10       38.38       17.19      2.15 o 
  -6   2  10      285.28      228.83      3.58 o 
  -4   2  10     1190.64     1090.81     13.17 o 
  -2   2  10      134.16      110.07      3.10 o 
   0   2  10        1.16        5.73      2.15 o 
   2   2  10       36.40       31.03      2.39 o 
   4   2  10     2528.64     2451.97     34.53 o 
   6   2  10     3225.79     3345.34     51.12 o 
   8   2  10       58.61       45.12      3.34 o 
  10   2  10       52.40       81.88      4.06 o 
  12   2  10       11.32       25.06      3.58 o 
  14   2  10       56.61       44.64      4.77 o 
 -27   3  10        0.26        8.12      4.77 o 
 -25   3  10       57.58       49.41      4.54 o 
 -23   3  10       12.24        5.97      2.86 o 
 -21   3  10      211.99      178.84      5.25 o 
 -19   3  10        5.26        0.95      2.39 o 
 -17   3  10      104.15       95.97      3.10 o 
 -15   3  10     1023.02     1020.44     12.91 o 
 -13   3  10     1297.80     1252.53     15.55 o 
 -11   3  10        9.08        9.55      2.15 o 
  -9   3  10      672.07      640.16      8.61 o 
  -7   3  10      142.20      170.96      3.34 o 
  -5   3  10     1735.10     1912.57     20.37 o 
  -3   3  10      215.89      240.24      4.06 o 
  -1   3  10      816.54      827.75      9.80 o 
   1   3  10        6.84       10.50      2.15 o 
   3   3  10       50.35       31.03      2.39 o 
   5   3  10      874.12      979.38     15.54 o 
   7   3  10      727.66      742.48     15.06 o 
   9   3  10       81.60       50.13      4.06 o 
  11   3  10      148.41      115.55      5.73 o 
  13   3  10       13.87       10.26      3.58 o 
 -26   4  10        1.80       -2.63      4.77 o 
 -24   4  10       12.14       14.80      3.82 o 
 -22   4  10       16.87        9.31      3.34 o 
 -20   4  10       88.17       83.08      3.58 o 
 -18   4  10     1566.36     1657.29     29.43 o 
 -16   4  10      515.74      511.97      8.84 o 
 -14   4  10      962.58      913.62     12.43 o 
 -12   4  10     3264.99     3500.24     43.47 o 
 -10   4  10       92.31      118.41      3.58 o 
  -8   4  10     1684.46     1620.70     17.96 o 
  -6   4  10     1645.27     1682.16     17.48 o 
  -4   4  10      800.96      803.30      9.56 o 
  -2   4  10      374.49      370.49      6.21 o 
   0   4  10      274.85      243.83      4.78 o 
   2   4  10     1543.41     1579.65     20.58 o 
   4   4  10      302.20      303.29      5.97 o 
   6   4  10      419.95      441.40      8.60 o 
   8   4  10      978.51     1026.90     25.58 o 
  10   4  10       93.91       67.32      4.77 o 
  12   4  10       42.32       47.03      5.01 o 
 -25   5  10      111.79       75.20      8.12 o 
 -23   5  10       28.56       32.70      4.77 o 
 -21   5  10      456.77      421.56     15.29 o 
 -19   5  10      699.62      725.89     17.44 o 
 -17   5  10      900.20      927.17     17.21 o 
 -15   5  10      719.86      756.11     12.67 o 
 -13   5  10      610.38      596.64      9.80 o 
 -11   5  10     1385.82     1464.60     20.58 o 
  -9   5  10      295.63      307.84      5.73 o 
  -7   5  10     2650.36     2754.90     36.94 o 
  -5   5  10       97.33      119.85      3.34 o 
  -3   5  10      597.29      554.61      8.36 o 
  -1   5  10      855.08      858.19     12.91 o 
   1   5  10      679.32      666.72     10.51 o 
   3   5  10      857.21      846.85     16.73 o 
   5   5  10       70.53       58.73      3.82 o 
   7   5  10      221.83      227.55      7.16 o 
   9   5  10      329.77      367.04     16.48 o 
  11   5  10       14.20        8.59      3.82 o 
 -22   6  10        4.14        7.40      4.30 o 
 -20   6  10      465.67      464.79     19.35 o 
 -18   6  10      110.81      132.26      6.21 o 
 -16   6  10        0.49       -1.43      2.86 o 
 -14   6  10      189.31      175.25      5.01 o 
 -12   6  10      740.49      735.09     15.06 o 
 -10   6  10       11.01       12.17      2.86 o 
  -8   6  10     1063.61     1189.12     17.93 o 
  -6   6  10      502.52      460.35      8.36 o 
  -4   6  10       24.17       25.54      2.63 o 
  -2   6  10       40.61       33.42      2.86 o 
   0   6  10      195.03      172.63      4.54 o 
   2   6  10     2887.18     3246.28     54.66 o 
   4   6  10       16.08       11.94      2.63 o 
   6   6  10        1.84       -0.72      3.10 o 
   8   6  10       78.98       93.82      5.73 o 
  10   6  10       88.78       85.22      7.64 o 
 -21   7  10       18.95       27.69      6.92 o 
 -19   7  10      149.81      129.16      9.55 o 
 -17   7  10      115.47      106.24      5.97 o 
 -15   7  10       21.20       32.46      3.58 o 
 -13   7  10       66.23       77.82      4.54 o 
 -11   7  10        7.98        8.35      3.58 o 
  -9   7  10       75.82       62.55      4.06 o 
  -7   7  10       68.77       53.47      3.58 o 
  -5   7  10       83.44       55.86      3.58 o 
  -3   7  10       19.79       21.01      2.86 o 
  -1   7  10      263.34      282.01      7.40 o 
   1   7  10       36.04       32.70      3.34 o 
   3   7  10      208.67      205.10      8.36 o 
   5   7  10        2.11       -1.43      2.63 o 
   7   7  10       23.37       30.08      4.30 o 
 -18   8  10        2.38       -5.73      5.73 o 
 -16   8  10       64.46       50.85      5.49 o 
 -14   8  10      149.54      131.07      7.64 o 
 -12   8  10       43.94       42.25      4.77 o 
 -10   8  10       21.82       21.24      4.30 o 
  -8   8  10        8.74        7.16      4.06 o 
  -6   8  10      720.53      755.28     25.81 o 
  -4   8  10      128.09      128.68      6.68 o 
  -2   8  10      578.71      604.62     21.02 o 
   0   8  10      302.91      303.98     14.09 o 
   2   8  10       76.28       74.24      5.73 o 
   4   8  10      338.45      288.95     26.98 o 
   6   8  10       75.86       68.99     13.13 o 
 -13   9  10       82.22       62.07      7.64 o 
 -11   9  10      100.53      107.67      9.07 o 
  -9   9  10      108.57      118.17      9.07 o 
  -7   9  10      134.85      135.84     10.03 o 
  -5   9  10      118.07       72.57      6.68 o 
  -3   9  10      121.05      101.94      9.55 o 
  -1   9  10       69.92       64.93      7.88 o 
   1   9  10       90.92       79.73      9.79 o 
 -27   1  11        2.06        9.31      5.01 o 
 -25   1  11       89.82       71.38      5.25 o 
 -23   1  11       26.44       26.26      2.39 o 
 -21   1  11       12.77        6.44      1.91 o 
 -19   1  11        0.28        1.67      2.15 o 
 -17   1  11        0.19        0.00      1.67 o 
 -15   1  11     2170.41     2193.58     25.17 o 
 -13   1  11     2009.38     2062.39     20.85 o 
 -11   1  11      967.19      992.72     11.48 o 
  -9   1  11       20.89       28.64      2.15 o 
  -7   1  11      240.19      216.14      3.58 o 
  -5   1  11     1276.05     1223.83     13.65 o 
  -3   1  11      276.02      317.66      5.02 o 
  -1   1  11      566.55      500.67      7.17 o 
   1   1  11      190.40      202.01      4.30 o 
   3   1  11     1076.67     1088.45     17.22 o 
   5   1  11      725.81      780.54     10.99 o 
   7   1  11      434.74      426.84      8.84 o 
   9   1  11      130.35      108.39      4.54 o 
  11   1  11      273.86      240.22      9.31 o 
  13   1  11        0.62        6.68      3.34 o 
 -26   2  11        2.59        7.88      4.06 o 
 -24   2  11        0.03       11.70      2.86 o 
 -22   2  11      111.12      100.03      3.82 o 
 -20   2  11        3.00        0.48      2.39 o 
 -18   2  11      759.76      798.99     11.71 o 
 -16   2  11      969.26     1000.23     13.39 o 
 -14   2  11        5.64       10.03      1.67 o 
 -12   2  11      362.60      317.94      5.02 o 
 -10   2  11      596.39      499.28      6.69 o 
  -8   2  11      117.10      133.70      3.10 o 
  -6   2  11      108.31       79.03      2.39 o 
  -4   2  11      132.36      112.70      3.10 o 
  -2   2  11      150.75      122.01      3.34 o 
   0   2  11       87.86       91.91      3.10 o 
   2   2  11      535.86      562.44      9.32 o 
   4   2  11     1346.89     1288.59     19.86 o 
   6   2  11      730.18      648.10     11.95 o 
   8   2  11      579.07      536.33     14.10 o 
  10   2  11      333.00      307.10     11.46 o 
  12   2  11       12.73        3.34      3.58 o 
  14   2  11        7.44       14.32      4.77 o 
 -27   3  11       89.57       89.28     10.03 o 
 -25   3  11       28.96       27.93      3.58 o 
 -23   3  11       51.01       47.03      3.58 o 
 -21   3  11      663.39      681.19     15.53 o 
 -19   3  11      151.40      137.04      3.82 o 
 -17   3  11     1657.90     1753.82     23.70 o 
 -15   3  11       74.42       62.79      2.15 o 
 -13   3  11      507.92      464.47      7.17 o 
 -11   3  11      983.34     1003.05     11.72 o 
  -9   3  11      192.23      229.72      4.54 o 
  -7   3  11       44.89       82.84      2.86 o 
  -5   3  11      338.28      245.31      4.30 o 
  -3   3  11      307.58      308.35      5.49 o 
  -1   3  11      608.64      623.01     10.04 o 
   1   3  11      943.13      897.60     13.63 o 
   3   3  11     1133.85     1131.21     16.26 o 
   5   3  11       74.49       84.51      3.82 o 
   7   3  11      567.84      651.95     13.62 o 
   9   3  11      909.55      948.59     34.18 o 
  11   3  11       59.79       60.87      4.77 o 
  13   3  11       55.72       49.89      5.73 o 
 -26   4  11        5.55       13.61      5.01 o 
 -24   4  11       35.82       28.17      4.06 o 
 -22   4  11       72.89       86.18      4.54 o 
 -20   4  11      150.26      129.88      5.01 o 
 -18   4  11      159.00      146.60      4.06 o 
 -16   4  11      279.29      268.89      5.25 o 
 -14   4  11     3249.01     3428.25     41.53 o 
 -12   4  11      449.70      446.25      6.69 o 
 -10   4  11      855.01      888.89     12.91 o 
  -8   4  11      119.83      123.19      3.34 o 
  -6   4  11       75.00       66.13      2.39 o 
  -4   4  11        0.31        6.21      2.15 o 
  -2   4  11      926.17      942.05     13.39 o 
   0   4  11       42.30       48.94      2.86 o 
   2   4  11      197.53      207.26      4.54 o 
   4   4  11       17.01       14.80      2.86 o 
   6   4  11      624.05      603.74     15.53 o 
   8   4  11        0.56        0.48      3.58 o 
  10   4  11      298.05      338.13     15.52 o 
  12   4  11        8.35       11.22      4.30 o 
 -25   5  11        4.57        3.10      5.01 o 
 -23   5  11      113.71      107.43      8.36 o 
 -21   5  11        0.97        2.39      2.86 o 
 -19   5  11       89.79       95.01      3.82 o 
 -17   5  11       15.41        7.40      2.39 o 
 -15   5  11     1100.90     1145.34     18.41 o 
 -13   5  11       10.11        5.73      2.63 o 
 -11   5  11      202.47      165.23      4.06 o 
  -9   5  11       32.03       33.42      2.63 o 
  -7   5  11     1010.23     1248.43     17.93 o 
  -5   5  11        6.96       10.50      2.39 o 
  -3   5  11        1.05        6.44      2.39 o 
  -1   5  11       45.66       34.85      2.86 o 
   1   5  11        1.31       -1.43      2.15 o 
   3   5  11        0.69       -2.39      2.63 o 
   5   5  11      141.89      164.02      5.49 o 
   7   5  11        9.02        4.54      3.10 o 
   9   5  11      186.14      212.25     14.33 o 
  11   5  11       26.84       39.62      7.16 o 
 -22   6  11       19.10       14.08      5.01 o 
 -20   6  11        8.60        8.83      2.63 o 
 -18   6  11      164.98      168.08      6.45 o 
 -16   6  11       31.78       40.10      3.34 o 
 -14   6  11        3.10       -1.19      2.86 o 
 -12   6  11       11.15        7.88      2.86 o 
 -10   6  11      827.01      797.57     14.34 o 
  -8   6  11      255.53      198.68      4.78 o 
  -6   6  11      357.35      327.92      6.45 o 
  -4   6  11      393.66      342.26      6.69 o 
  -2   6  11        3.65       -2.15      2.63 o 
   0   6  11        3.83        5.97      2.63 o 
   2   6  11     1099.05     1183.43     27.49 o 
   4   6  11      168.48      176.91      7.40 o 
   6   6  11       67.42       68.75      4.77 o 
   8   6  11        0.34        2.39      3.58 o 
 -21   7  11       30.21       28.64      6.68 o 
 -19   7  11      258.91      279.61     18.39 o 
 -17   7  11       14.41       16.47      3.58 o 
 -15   7  11        4.86       10.03      3.58 o 
 -13   7  11      180.25      191.72      8.36 o 
 -11   7  11      124.61      106.95      5.01 o 
  -9   7  11     1039.88     1041.11     26.06 o 
  -7   7  11       87.84       88.81      4.30 o 
  -5   7  11      166.62      167.13      5.73 o 
  -3   7  11      251.33      257.65      6.69 o 
  -1   7  11      393.29      391.20      9.31 o 
   1   7  11      308.74      316.17     11.70 o 
   3   7  11        2.34        4.54      3.10 o 
   5   7  11       13.58       13.61      3.82 o 
   7   7  11       38.03       22.92      4.77 o 
 -18   8  11      180.95      225.38     43.45 o 
 -16   8  11        0.42       -2.86      3.82 o 
 -14   8  11       25.51       36.28      4.77 o 
 -12   8  11        1.03        2.15      4.06 o 
 -10   8  11       60.06       56.58      5.01 o 
  -8   8  11      170.51      172.14      8.12 o 
  -6   8  11      592.50      600.33     21.02 o 
  -4   8  11       95.86      103.61      6.21 o 
  -2   8  11      991.84     1141.04     40.39 o 
   0   8  11       11.38       12.89      3.58 o 
   2   8  11        0.36       10.50      3.34 o 
   4   8  11       26.43       12.65      5.25 o 
 -13   9  11        8.69       19.81      6.21 o 
 -11   9  11      151.81      129.16     11.70 o 
  -9   9  11      415.91      400.03     27.46 o 
  -7   9  11       31.76       28.88      5.25 o 
  -5   9  11       13.62       15.04      5.25 o 
  -3   9  11       41.00       38.43      6.68 o 
  -1   9  11        7.32        1.91      5.25 o 
 -28   0  12       51.35       50.13      9.79 o 
 -26   0  12      736.84      866.59     56.86 o 
 -24   0  12       31.02       25.06      6.21 o 
 -22   0  12       11.76        5.97      3.82 o 
 -20   0  12       65.03       35.57      2.86 o 
 -18   0  12      385.75      375.96      7.88 o 
 -16   0  12      320.03      345.84      7.88 o 
 -14   0  12      372.90      407.75      7.41 o 
 -12   0  12      476.32      529.95      9.08 o 
 -10   0  12     2823.42     3114.27     42.75 o 
  -8   0  12       69.09       89.05      3.58 o 
  -6   0  12     8488.12     9107.23    132.73 o 
  -4   0  12      139.64      182.42      5.97 o 
  -2   0  12      859.00      798.15     12.91 o 
   0   0  12        7.90       24.82      3.58 o 
   2   0  12     1368.76     1357.43     28.23 o 
   4   0  12       73.96       68.51      4.30 o 
   6   0  12       67.95       71.85      4.54 o 
   8   0  12       27.33       42.49      3.82 o 
  10   0  12       33.62       25.06      3.58 o 
  12   0  12        0.04       -1.91      6.21 o 
 -27   1  12        1.49        8.83      5.01 o 
 -25   1  12      121.33      125.57      7.16 o 
 -23   1  12      140.83      131.07      4.30 o 
 -21   1  12      746.67      780.00     13.14 o 
 -19   1  12     1350.52     1396.14     18.18 o 
 -17   1  12       73.41       68.99      2.39 o 
 -15   1  12       61.07       66.60      2.63 o 
 -13   1  12       17.49       29.36      2.39 o 
 -11   1  12      119.61      113.41      3.10 o 
  -9   1  12       92.20       74.73      2.63 o 
  -7   1  12     1451.78     1383.04     15.09 o 
  -5   1  12     1935.98     1818.21     19.41 o 
  -3   1  12      376.60      387.46      5.73 o 
  -1   1  12      206.38      162.38      4.30 o 
   1   1  12      761.98      796.44     12.43 o 
   3   1  12       56.94       51.09      2.86 o 
   5   1  12       94.08       79.50      2.86 o 
   7   1  12     1688.85     1603.52     38.77 o 
   9   1  12        3.79       -0.48      3.10 o 
  11   1  12      152.86      143.72      7.40 o 
  13   1  12       83.93       87.13      9.31 o 
 -26   2  12       80.28       86.18      7.16 o 
 -24   2  12       78.83       62.78      3.82 o 
 -22   2  12        9.31        8.35      2.39 o 
 -20   2  12      152.21      125.34      3.58 o 
 -18   2  12       49.04       43.45      2.39 o 
 -16   2  12      145.81      116.51      2.87 o 
 -14   2  12      241.45      258.62      4.78 o 
 -12   2  12        7.89        9.07      2.15 o 
 -10   2  12      432.88      419.52      5.97 o 
  -8   2  12       61.22       47.03      2.63 o 
  -6   2  12     1127.98     1112.52     12.68 o 
  -4   2  12       62.12       46.55      2.63 o 
  -2   2  12       53.95       37.96      2.63 o 
   0   2  12      450.55      392.98      7.17 o 
   2   2  12      174.60      144.69      4.06 o 
   4   2  12      182.58      204.14      5.73 o 
   6   2  12        7.42        2.15      2.86 o 
   8   2  12        3.38        1.91      3.10 o 
  10   2  12       95.55      101.46      5.97 o 
  12   2  12        0.36        7.40      3.82 o 
 -27   3  12       94.81       85.94      9.55 o 
 -25   3  12      155.43      185.50     11.94 o 
 -23   3  12       71.83       61.11      3.58 o 
 -21   3  12      177.73      166.41      5.25 o 
 -19   3  12      493.06      478.24      8.84 o 
 -17   3  12     7741.86     8727.06    103.71 o 
 -15   3  12       21.14       43.21      2.39 o 
 -13   3  12       64.48       60.16      2.86 o 
 -11   3  12       36.85       34.37      2.63 o 
  -9   3  12      700.82      746.22     11.71 o 
  -7   3  12      364.59      353.52      5.97 o 
  -5   3  12      193.98      157.36      3.82 o 
  -3   3  12       22.01       19.81      2.63 o 
  -1   3  12       13.73        9.31      2.63 o 
   1   3  12       42.09       23.63      2.86 o 
   3   3  12     5112.38     5477.24     77.25 o 
   5   3  12     1595.89     1497.37     26.56 o 
   7   3  12      140.21      132.74      5.73 o 
   9   3  12       13.25        4.77      3.58 o 
  11   3  12      110.41      141.80     10.27 o 
 -26   4  12        6.49        4.54      4.54 o 
 -24   4  12       37.39       26.97      4.30 o 
 -22   4  12      348.28      361.08     12.42 o 
 -20   4  12       70.08       58.96      3.58 o 
 -18   4  12      502.67      500.93      9.08 o 
 -16   4  12      215.57      191.26      3.58 o 
 -14   4  12      864.36      918.17     14.82 o 
 -12   4  12      410.38      375.50      7.17 o 
 -10   4  12     1237.64     1436.79     21.53 o 
  -8   4  12      193.01      228.51      5.25 o 
  -6   4  12      258.90      362.51      5.97 o 
  -4   4  12       16.27        3.82      2.39 o 
  -2   4  12     2609.15     2601.22     37.64 o 
   0   4  12      843.77      886.79     13.39 o 
   2   4  12       17.16        9.55      2.63 o 
   4   4  12       37.37       52.04      3.82 o 
   6   4  12      729.45      667.36     22.94 o 
   8   4  12      254.11      282.95     13.37 o 
  10   4  12       22.18       29.60      4.77 o 
 -23   5  12      102.18       93.58      6.92 o 
 -21   5  12      203.99      198.41      9.31 o 
 -19   5  12      157.97      158.53      5.01 o 
 -17   5  12       36.08       37.00      2.63 o 
 -15   5  12       91.43       84.75      2.86 o 
 -13   5  12       18.97       23.87      2.39 o 
 -11   5  12       48.21       47.74      2.63 o 
  -9   5  12        0.08        6.44      2.39 o 
  -7   5  12      299.62      305.68      5.97 o 
  -5   5  12      104.92      131.31      3.58 o 
  -3   5  12     1755.18     1735.48     24.66 o 
  -1   5  12       29.58       28.17      2.63 o 
   1   5  12      132.55      123.19      3.82 o 
   3   5  12      355.24      356.08      9.55 o 
   5   5  12       19.88       21.72      3.34 o 
   7   5  12       27.08       23.63      4.06 o 
   9   5  12       48.78       51.08      6.21 o 
 -22   6  12       19.12       18.38      5.01 o 
 -20   6  12        4.69        5.25      2.63 o 
 -18   6  12       21.09       25.30      2.86 o 
 -16   6  12      114.82      113.16      5.01 o 
 -14   6  12        0.38       -2.86      2.86 o 
 -12   6  12      220.66      212.03      5.73 o 
 -10   6  12      309.67      347.23      7.88 o 
  -8   6  12       82.04       79.97      3.58 o 
  -6   6  12      255.75      241.89      5.73 o 
  -4   6  12      312.65      260.06      5.73 o 
  -2   6  12       44.60       42.01      3.10 o 
   0   6  12        0.91        9.31      2.63 o 
   2   6  12        0.00        0.48      3.10 o 
   4   6  12       29.35       21.01      3.58 o 
   6   6  12       19.22       21.01      4.06 o 
   8   6  12       14.05       16.47      4.77 o 
 -19   7  12      155.78      152.08     10.74 o 
 -17   7  12      140.78      140.86      7.64 o 
 -15   7  12        1.30        4.30      3.58 o 
 -13   7  12       48.09       44.40      4.06 o 
 -11   7  12       53.14       39.63      3.82 o 
  -9   7  12        2.39       -0.24      3.10 o 
  -7   7  12      170.35      170.23      5.73 o 
  -5   7  12       14.71        7.64      3.10 o 
  -3   7  12       28.45       19.57      3.10 o 
  -1   7  12      188.11      173.34      6.69 o 
   1   7  12      159.54      122.24      6.21 o 
   3   7  12        1.66        0.48      3.82 o 
   5   7  12        4.78        7.64      4.54 o 
 -16   8  12       28.33       26.50      5.49 o 
 -14   8  12       62.50       72.09      6.68 o 
 -12   8  12        0.00        5.01      3.82 o 
 -10   8  12      192.80      184.80      9.55 o 
  -8   8  12       13.60       19.81      4.30 o 
  -6   8  12       35.08       39.15      4.54 o 
  -4   8  12        3.22        0.00      3.58 o 
  -2   8  12       49.58       46.79      4.30 o 
   0   8  12       36.98       34.14      4.30 o 
   2   8  12        0.03        2.39      4.77 o 
 -11   9  12       63.97       69.70      8.83 o 
  -9   9  12       80.56       75.44      9.07 o 
  -7   9  12       86.80       77.82      8.36 o 
  -5   9  12      338.18      313.30     25.07 o 
 -27   1  13       54.11       27.93      5.73 o 
 -25   1  13       20.23       24.35      2.63 o 
 -23   1  13      243.47      234.24      5.97 o 
 -21   1  13       51.26       39.15      2.15 o 
 -19   1  13        3.24        3.10      1.91 o 
 -17   1  13      209.42      245.71      4.30 o 
 -15   1  13     1958.09     2026.32     27.55 o 
 -13   1  13      771.25      861.53     12.43 o 
 -11   1  13     1138.41     1236.59     14.35 o 
  -9   1  13       16.58       14.32      1.43 o 
  -7   1  13      112.20      105.29      2.86 o 
  -5   1  13      324.81      287.57      5.49 o 
  -3   1  13      180.80      169.53      4.06 o 
  -1   1  13       75.15       82.36      3.34 o 
   1   1  13     1562.04     1538.43     22.98 o 
   3   1  13       95.00       93.82      3.34 o 
   5   1  13       14.98       11.70      2.15 o 
   7   1  13       11.43       11.70      3.34 o 
   9   1  13      229.40      229.22     10.27 o 
  11   1  13       20.45       31.75      5.01 o 
 -26   2  13      342.75      364.41     23.64 o 
 -24   2  13       94.27       88.33      4.30 o 
 -22   2  13      417.51      474.81     11.46 o 
 -20   2  13     2162.47     2309.64     35.68 o 
 -18   2  13      779.16      752.13     10.52 o 
 -16   2  13      789.20      824.62     11.95 o 
 -14   2  13       17.27        6.92      2.39 o 
 -12   2  13        9.38       10.03      2.15 o 
 -10   2  13      586.37      575.91      9.08 o 
  -8   2  13      350.98      360.92      6.45 o 
  -6   2  13       93.87      108.63      3.34 o 
  -4   2  13       25.23       30.55      2.63 o 
  -2   2  13      546.91      542.13      9.08 o 
   0   2  13     2851.99     2812.37     40.30 o 
   2   2  13     2141.07     2210.08     32.58 o 
   4   2  13     1643.35     1436.96     27.28 o 
   6   2  13       75.77       47.51      3.82 o 
   8   2  13      105.99       83.32      5.25 o 
  10   2  13      105.67      112.68      8.36 o 
 -27   3  13       14.27        8.35      6.21 o 
 -25   3  13       11.30        2.15      3.34 o 
 -23   3  13       44.85       43.45      3.58 o 
 -21   3  13      515.60      498.29     11.94 o 
 -19   3  13      800.79      807.06     13.62 o 
 -17   3  13      291.27      319.29      5.97 o 
 -15   3  13        0.54        5.97      2.39 o 
 -13   3  13       27.73       31.99      2.63 o 
 -11   3  13       16.43       15.04      2.63 o 
  -9   3  13      778.13      936.55     14.58 o 
  -7   3  13     1547.35     1705.78     22.98 o 
  -5   3  13     2353.26     2421.08     34.28 o 
  -3   3  13       13.96        9.07      2.63 o 
  -1   3  13      432.46      365.23      7.17 o 
   1   3  13     1301.09     1460.52     22.25 o 
   3   3  13        0.06        2.86      3.10 o 
   5   3  13       16.20       31.03      3.82 o 
   7   3  13       64.48       61.11      4.77 o 
   9   3  13       84.19       65.41      5.97 o 
 -26   4  13        3.42        2.15      5.49 o 
 -24   4  13      224.89      233.99     14.56 o 
 -22   4  13       10.36       13.61      3.10 o 
 -20   4  13      615.64      612.56     15.05 o 
 -18   4  13      160.54      133.70      3.34 o 
 -16   4  13      173.08      168.80      4.78 o 
 -14   4  13       73.27       67.08      3.34 o 
 -12   4  13        0.02        0.72      2.86 o 
 -10   4  13      289.51      339.83      6.93 o 
  -8   4  13      167.18      201.28      5.01 o 
  -6   4  13      402.91      437.83      7.88 o 
  -4   4  13       87.04       64.70      3.10 o 
  -2   4  13      138.88      152.32      4.54 o 
   0   4  13       42.80       50.37      3.34 o 
   2   4  13       35.96       45.35      2.86 o 
   4   4  13       14.53        8.83      3.34 o 
   6   4  13      130.77      140.38      7.64 o 
   8   4  13        1.43       -4.06      4.06 o 
 -23   5  13       19.43       17.90      3.58 o 
 -21   5  13        5.68        7.40      2.86 o 
 -19   5  13       49.23       52.76      3.10 o 
 -17   5  13        2.73        2.86      1.91 o 
 -15   5  13        2.90        3.58      2.63 o 
 -13   5  13      418.10      400.55      8.84 o 
 -11   5  13       70.17       81.40      3.82 o 
  -9   5  13       31.88       18.14      2.39 o 
  -7   5  13      161.25      173.34      4.30 o 
  -5   5  13      768.29      785.55     13.14 o 
  -3   5  13     1154.66     1139.18     19.13 o 
  -1   5  13       30.37       36.52      2.86 o 
   1   5  13      892.95      911.57     20.32 o 
   3   5  13      141.53      126.06      5.73 o 
   5   5  13       11.79       18.38      3.82 o 
   7   5  13        0.67       -3.82      3.82 o 
 -22   6  13       51.89       57.29     10.26 o 
 -20   6  13       25.68       30.55      3.58 o 
 -18   6  13        0.82        5.97      2.63 o 
 -16   6  13      101.17       82.12      4.06 o 
 -14   6  13      788.83      830.65     21.03 o 
 -12   6  13     1321.61     1401.95     32.53 o 
 -10   6  13       26.38       13.37      2.63 o 
  -8   6  13        0.74        0.72      2.63 o 
  -6   6  13      474.05      412.76     10.75 o 
  -4   6  13       50.81       54.43      3.10 o 
  -2   6  13       48.22       35.09      3.10 o 
   0   6  13      136.99      119.85      5.01 o 
   2   6  13       16.24       10.98      3.58 o 
   4   6  13        0.08       -1.67      3.58 o 
   6   6  13      165.62      164.26     13.85 o 
 -19   7  13      245.03      256.20     28.65 o 
 -17   7  13      131.74      124.86     10.50 o 
 -15   7  13       48.18       42.97      4.30 o 
 -13   7  13       79.46       75.20      4.77 o 
 -11   7  13       87.75       85.22      5.01 o 
  -9   7  13       13.64       12.41      3.10 o 
  -7   7  13        2.49        7.64      3.10 o 
  -5   7  13       53.40       56.10      4.06 o 
  -3   7  13        3.29        5.73      2.86 o 
  -1   7  13        1.16        7.40      2.86 o 
   1   7  13       16.10       15.75      3.58 o 
   3   7  13        0.21        3.34      4.54 o 
 -16   8  13      117.57      121.51     11.94 o 
 -14   8  13       86.27       58.01      6.92 o 
 -12   8  13        5.17       18.14      4.54 o 
 -10   8  13      194.90      200.79     14.56 o 
  -8   8  13      163.65      176.67     12.18 o 
  -6   8  13       12.89        5.01      3.82 o 
  -4   8  13      486.39      535.49     32.24 o 
  -2   8  13        3.13        2.86      3.34 o 
   0   8  13       65.57       52.99      7.64 o 
 -28   0  14        0.19       -5.73      8.35 o 
 -26   0  14     1730.12     2154.06    218.66 o 
 -24   0  14        6.78       11.22      4.77 o 
 -22   0  14      896.27     1009.09     31.55 o 
 -20   0  14      115.08      111.01      4.06 o 
 -18   0  14        0.11        6.68      2.39 o 
 -16   0  14      571.87      578.21     12.19 o 
 -14   0  14      913.89      875.78     17.21 o 
 -12   0  14        0.16        0.95      2.39 o 
 -10   0  14       82.54       64.46      3.58 o 
  -8   0  14       76.79       83.32      5.01 o 
  -6   0  14     4173.30     4305.52     82.99 o 
  -4   0  14     2772.06     2986.50     52.78 o 
  -2   0  14     5934.58     6145.69    104.66 o 
   0   0  14       67.58       32.47      5.25 o 
   2   0  14     1400.90     1247.30     36.36 o 
   4   0  14      301.66      330.02     13.13 o 
   6   0  14       17.58       21.48      3.34 o 
   8   0  14       65.88       63.98      4.77 o 
  10   0  14      188.39      233.02     26.98 o 
 -27   1  14       47.58       32.23      5.97 o 
 -25   1  14      289.01      316.87     12.66 o 
 -23   1  14      923.43      983.51     29.40 o 
 -21   1  14       36.98       23.87      2.15 o 
 -19   1  14      688.05      674.81     10.75 o 
 -17   1  14        6.99        8.83      2.39 o 
 -15   1  14      608.31      613.62      9.80 o 
 -13   1  14      633.24      640.20     10.04 o 
 -11   1  14     1775.28     1676.64     22.99 o 
  -9   1  14      917.95      890.44     11.00 o 
  -7   1  14      275.23      282.52      5.49 o 
  -5   1  14      744.31      722.08     10.99 o 
  -3   1  14     3353.58     3352.88     46.82 o 
  -1   1  14      355.56      349.90      6.93 o 
   1   1  14      883.84      975.02     14.82 o 
   3   1  14        4.94        6.44      2.39 o 
   5   1  14       31.16       28.64      2.39 o 
   7   1  14      209.65      214.65      9.79 o 
   9   1  14       12.65       12.89      3.58 o 
 -26   2  14       76.37       77.58      6.68 o 
 -24   2  14       60.53       49.89      3.82 o 
 -22   2  14      476.85      463.86     10.51 o 
 -20   2  14       25.85       22.68      2.15 o 
 -18   2  14      983.51      984.73     15.54 o 
 -16   2  14     1389.60     1462.05     20.34 o 
 -14   2  14       42.54       43.68      2.86 o 
 -12   2  14      176.77      176.93      4.30 o 
 -10   2  14      104.40      107.91      3.58 o 
  -8   2  14      535.55      498.41      7.65 o 
  -6   2  14      158.04      146.12      4.06 o 
  -4   2  14       13.17       10.03      2.63 o 
  -2   2  14     2353.90     2551.72     37.14 o 
   0   2  14      284.72      275.58      5.97 o 
   2   2  14      208.33      175.97      5.01 o 
   4   2  14      436.05      426.58     12.66 o 
   6   2  14      237.43      250.71      9.79 o 
   8   2  14       89.79       88.57      7.16 o 
  10   2  14       29.15       20.29      5.97 o 
 -25   3  14        3.39        7.40      3.34 o 
 -23   3  14      383.79      394.05     15.52 o 
 -21   3  14      354.98      337.69      8.60 o 
 -19   3  14     1408.54     1492.61     23.92 o 
 -17   3  14      554.03      511.01      9.80 o 
 -15   3  14       20.12       16.71      2.63 o 
 -13   3  14      114.82      129.16      3.82 o 
 -11   3  14       35.70       50.37      3.34 o 
  -9   3  14      300.69      253.15      5.73 o 
  -7   3  14      963.16      938.69     14.11 o 
  -5   3  14      112.31      124.15      4.06 o 
  -3   3  14       26.14       33.18      3.10 o 
  -1   3  14        8.01        6.21      2.86 o 
   1   3  14     1391.17     1252.93     22.48 o 
   3   3  14      183.93      147.55      5.73 o 
   5   3  14      450.89      470.76     17.91 o 
   7   3  14       44.95       44.88      5.01 o 
   9   3  14       13.24       11.70      4.77 o 
 -24   4  14       18.20       12.65      4.30 o 
 -22   4  14      372.18      374.22     15.76 o 
 -20   4  14      212.26      198.18      8.12 o 
 -18   4  14       14.90       16.23      2.63 o 
 -16   4  14       16.59        9.31      2.63 o 
 -14   4  14       36.16       33.42      2.86 o 
 -12   4  14       33.81       28.88      3.10 o 
 -10   4  14      190.80      209.88      5.25 o 
  -8   4  14      106.05       62.79      3.58 o 
  -6   4  14      157.30      187.19      4.54 o 
  -4   4  14      154.04      180.50      5.25 o 
  -2   4  14     4215.59     4435.71     73.76 o 
   0   4  14      649.82      666.37     16.96 o 
   2   4  14      462.17      402.71     10.51 o 
   4   4  14       15.10       17.66      3.58 o 
   6   4  14       63.84       94.77      8.12 o 
   8   4  14       43.76       50.13      7.40 o 
 -23   5  14      111.04       98.83     10.03 o 
 -21   5  14       19.38       17.43      2.86 o 
 -19   5  14       83.07       93.58      5.01 o 
 -17   5  14       77.71       63.74      4.06 o 
 -15   5  14      206.64      162.60      5.73 o 
 -13   5  14      127.74      133.93      4.54 o 
 -11   5  14       47.79       40.58      3.34 o 
  -9   5  14       12.55       31.03      3.34 o 
  -7   5  14        0.07       -0.72      2.39 o 
  -5   5  14      223.32      281.52      5.97 o 
  -3   5  14      155.30      119.14      4.30 o 
  -1   5  14       17.74       19.33      3.10 o 
   1   5  14       41.08       42.97      3.58 o 
   3   5  14        0.41        4.54      3.58 o 
   5   5  14       39.51       48.70      5.25 o 
 -22   6  14       22.88       12.89      7.64 o 
 -20   6  14        5.25        5.49      3.82 o 
 -18   6  14        3.14        4.06      3.82 o 
 -16   6  14      173.96      196.73      8.83 o 
 -14   6  14       86.58       76.63      4.77 o 
 -12   6  14       91.98       82.60      3.58 o 
 -10   6  14        1.79       -0.24      3.34 o 
  -8   6  14       92.40      103.85      4.30 o 
  -6   6  14      431.27      392.42     10.27 o 
  -4   6  14      259.72      283.20      9.31 o 
  -2   6  14      325.44      353.67     11.46 o 
   0   6  14       32.47       28.17      3.34 o 
   2   6  14        8.01       15.75      3.82 o 
   4   6  14        7.24        5.97      4.77 o 
 -19   7  14      127.69      111.01     13.37 o 
 -17   7  14      101.19       90.00      8.36 o 
 -15   7  14      573.14      622.99     29.62 o 
 -13   7  14        1.36        5.49      3.10 o 
 -11   7  14       16.99       22.68      3.34 o 
  -9   7  14       49.46       44.88      3.82 o 
  -7   7  14       56.55       39.15      3.82 o 
  -5   7  14       20.85       23.63      3.34 o 
  -3   7  14       32.48       28.88      3.34 o 
  -1   7  14        0.06       -1.19      2.86 o 
   1   7  14        0.45        4.54      4.30 o 
 -14   8  14       31.64       26.97      5.73 o 
 -12   8  14        7.24        3.58      4.77 o 
 -10   8  14       18.43       14.80      4.54 o 
  -8   8  14        0.08       -2.15      4.30 o 
  -6   8  14       40.69       38.91      4.77 o 
  -4   8  14       23.33       12.65      3.82 o 
  -2   8  14      188.88      168.80     15.52 o 
 -27   1  15       43.92       37.95      6.68 o 
 -25   1  15     1061.41     1225.03     41.11 o 
 -23   1  15        8.28       11.46      2.15 o 
 -21   1  15      269.77      284.16      6.92 o 
 -19   1  15       66.63       57.53      2.86 o 
 -17   1  15        7.04        5.25      2.39 o 
 -15   1  15       62.43       58.96      3.10 o 
 -13   1  15       40.65       49.89      2.86 o 
 -11   1  15     1042.34     1029.23     15.07 o 
  -9   1  15      518.71      525.85      7.41 o 
  -7   1  15     1786.19     1883.94     25.62 o 
  -5   1  15     4514.31     4867.03     64.46 o 
  -3   1  15       11.80       10.26      2.86 o 
  -1   1  15     2556.42     2603.46     44.34 o 
   1   1  15      397.52      463.59      9.55 o 
   3   1  15       25.83       34.37      2.86 o 
   5   1  15        3.15        4.77      2.39 o 
   7   1  15       65.86       58.25      5.49 o 
 -26   2  15        4.54       -2.39      3.58 o 
 -24   2  15      289.32      298.48     12.18 o 
 -22   2  15      256.59      283.19      8.83 o 
 -20   2  15      240.20      225.41      6.21 o 
 -18   2  15      235.66      218.49      5.25 o 
 -16   2  15       16.81       15.75      2.63 o 
 -14   2  15        1.15        0.72      2.63 o 
 -12   2  15       26.91       15.99      2.63 o 
 -10   2  15       28.61       30.08      2.86 o 
  -8   2  15      249.05      271.75      5.01 o 
  -6   2  15       40.97       38.19      2.86 o 
  -4   2  15      105.06       95.49      3.58 o 
  -2   2  15      217.69      231.14      5.73 o 
   0   2  15      388.72      413.67      8.84 o 
   2   2  15       46.84       42.49      3.10 o 
   4   2  15       47.73       40.34      3.82 o 
   6   2  15       57.53       68.03      5.01 o 
   8   2  15       35.55       44.64      5.73 o 
 -25   3  15       10.70        2.39      3.58 o 
 -23   3  15      278.44      276.27     10.75 o 
 -21   3  15       10.64       11.46      2.63 o 
 -19   3  15        2.36       -0.24      2.63 o 
 -17   3  15       61.49       51.09      3.10 o 
 -15   3  15      765.81      728.90     13.14 o 
 -13   3  15      287.74      287.28      5.97 o 
 -11   3  15       20.42        8.83      3.10 o 
  -9   3  15       10.51        5.73      2.86 o 
  -7   3  15      135.81      156.62      4.06 o 
  -5   3  15      360.49      284.69      6.21 o 
  -3   3  15      735.50      741.76     14.10 o 
  -1   3  15       10.29       15.75      2.86 o 
   1   3  15      119.13      119.13      4.77 o 
   3   3  15       62.99       61.83      4.54 o 
   5   3  15      190.24      180.50      9.31 o 
   7   3  15      103.68       93.82      9.07 o 
 -24   4  15        2.48        0.24      4.77 o 
 -22   4  15      372.18      363.00     15.52 o 
 -20   4  15      567.89      599.84     21.02 o 
 -18   4  15        0.02        3.82      2.63 o 
 -16   4  15      336.07      325.98      9.31 o 
 -14   4  15       17.67        9.55      2.86 o 
 -12   4  15        3.41       -2.86      2.86 o 
 -10   4  15      922.73      878.72     16.49 o 
  -8   4  15      467.46      346.60      7.88 o 
  -6   4  15      109.19      144.67      4.30 o 
  -4   4  15        4.87       -2.86      2.86 o 
  -2   4  15      216.35      208.93      6.69 o 
   0   4  15      476.22      406.53     11.23 o 
   2   4  15       26.80       23.87      3.82 o 
   4   4  15       63.93       54.67      5.49 o 
   6   4  15       97.36       74.96      9.31 o 
 -23   5  15        0.68        4.54      5.01 o 
 -21   5  15       34.85       45.12      5.49 o 
 -19   5  15      196.64      196.02      9.79 o 
 -17   5  15      256.44      278.90     10.51 o 
 -15   5  15        3.57       -3.10      3.10 o 
 -13   5  15      328.74      311.41      9.79 o 
 -11   5  15       61.99       33.18      3.34 o 
  -9   5  15       30.72       59.44      3.82 o 
  -7   5  15       39.27       24.83      2.86 o 
  -5   5  15      773.44      687.50     17.68 o 
  -3   5  15       13.81        9.79      3.10 o 
  -1   5  15       58.16       43.92      3.82 o 
   1   5  15       25.94       18.38      3.34 o 
   3   5  15      222.71      255.24     16.95 o 
   5   5  15       39.85       33.66      5.97 o 
 -20   6  15        1.70       -0.95      4.06 o 
 -18   6  15      107.27       87.61      5.97 o 
 -16   6  15      105.12      115.31      6.92 o 
 -14   6  15      424.11      404.11     14.57 o 
 -12   6  15       75.91       60.64      4.54 o 
 -10   6  15       10.02       15.52      3.34 o 
  -8   6  15       53.64       55.38      3.82 o 
  -6   6  15       13.51       12.41      2.63 o 
  -4   6  15       23.73       19.81      2.86 o 
  -2   6  15        9.91       14.08      3.10 o 
   0   6  15      139.97      126.53      8.59 o 
   2   6  15       10.78       -0.24      4.77 o 
 -17   7  15      115.26      100.74     10.27 o 
 -15   7  15       99.63      103.61      8.83 o 
 -13   7  15       37.94       25.30      4.77 o 
 -11   7  15        0.44        6.44      3.10 o 
  -9   7  15        1.52        6.21      3.34 o 
  -7   7  15        0.15        2.63      3.34 o 
  -5   7  15       29.34       24.35      3.58 o 
  -3   7  15        4.02        2.39      3.10 o 
  -1   7  15      203.48      219.89     18.15 o 
 -12   8  15        7.70       22.91      5.97 o 
 -10   8  15       72.46       72.09      7.40 o 
  -8   8  15        3.25        3.58      4.30 o 
  -6   8  15      275.88      294.89     21.97 o 
 -26   0  16      180.44      180.26     17.43 o 
 -24   0  16      795.35      900.13     45.40 o 
 -22   0  16        7.38       12.17      3.34 o 
 -20   0  16        0.59        0.48      2.86 o 
 -18   0  16       81.98       67.56      3.58 o 
 -16   0  16      144.53      137.76      4.78 o 
 -14   0  16      468.12      467.25     10.51 o 
 -12   0  16      254.29      235.69      6.69 o 
 -10   0  16     4496.36     4999.51     89.23 o 
  -8   0  16     4246.18     4708.02     95.43 o 
  -6   0  16      368.00      369.49      9.08 o 
  -4   0  16     7866.57     8981.57    157.33 o 
  -2   0  16      436.78      433.28     12.90 o 
   0   0  16      343.49      301.15     12.42 o 
   2   0  16       94.29      102.65      7.16 o 
   4   0  16      135.74      134.89      8.36 o 
   6   0  16      116.57      154.94     17.90 o 
 -27   1  16       25.08       20.53      5.25 o 
 -25   1  16       65.70       67.08      5.25 o 
 -23   1  16       50.15       37.96      2.86 o 
 -21   1  16      198.39      202.23      5.73 o 
 -19   1  16        1.16        1.67      2.39 o 
 -17   1  16        0.78       -1.43      2.39 o 
 -15   1  16       13.98        6.44      2.63 o 
 -13   1  16       15.79       24.82      2.86 o 
 -11   1  16     2959.78     3138.50     43.42 o 
  -9   1  16      261.24      275.10      4.78 o 
  -7   1  16     1965.22     1907.85     26.82 o 
  -5   1  16        1.95       -2.63      2.63 o 
  -3   1  16      433.50      397.70      8.60 o 
  -1   1  16      292.10      277.01      6.45 o 
   1   1  16      277.53      223.99      6.92 o 
   3   1  16        1.36        3.10      2.63 o 
   5   1  16       26.11       17.43      3.10 o 
   7   1  16        5.82        1.43      4.77 o 
 -26   2  16        0.68        3.58      4.06 o 
 -24   2  16      256.56      265.76     10.51 o 
 -22   2  16      372.61      376.86     12.18 o 
 -20   2  16        0.41        2.86      2.63 o 
 -18   2  16        4.91        6.68      2.63 o 
 -16   2  16       92.98       89.05      3.58 o 
 -14   2  16      200.49      230.41      5.97 o 
 -12   2  16      258.54      245.48      5.49 o 
 -10   2  16      132.81      118.18      4.06 o 
  -8   2  16      601.49      631.25      9.80 o 
  -6   2  16      256.11      211.09      5.49 o 
  -4   2  16     1095.69     1086.24     19.61 o 
  -2   2  16     1058.80     1017.98     18.65 o 
   0   2  16       78.16       73.53      3.82 o 
   2   2  16      176.27      168.08      7.16 o 
   4   2  16        3.38        3.58      3.58 o 
   6   2  16      119.39      135.36     10.98 o 
 -25   3  16      641.55      695.88     46.58 o 
 -23   3  16      581.46      621.56     22.69 o 
 -21   3  16        2.21       10.98      2.86 o 
 -19   3  16      394.54      428.70     11.23 o 
 -17   3  16       62.57       61.35      3.34 o 
 -15   3  16      289.38      243.34      5.73 o 
 -13   3  16      122.82      124.38      4.06 o 
 -11   3  16      160.01       73.78      3.82 o 
  -9   3  16       17.91        4.30      3.34 o 
  -7   3  16     1127.46     1078.17     18.41 o 
  -5   3  16       57.17       47.03      3.10 o 
  -3   3  16      299.03      322.38      9.31 o 
  -1   3  16      280.96      305.41      9.07 o 
   1   3  16      127.85      125.10      5.49 o 
   3   3  16       20.02       14.08      4.06 o 
   5   3  16       10.91       17.66      4.77 o 
 -24   4  16       64.55       52.99      7.40 o 
 -22   4  16      213.68      231.60     15.52 o 
 -20   4  16       10.11       10.74      3.34 o 
 -18   4  16        0.22       -2.86      2.86 o 
 -16   4  16       20.67       12.17      3.10 o 
 -14   4  16        4.71        1.19      2.86 o 
 -12   4  16      308.41      293.73      7.16 o 
 -10   4  16       10.84       27.21      3.34 o 
  -8   4  16      735.31      594.77     11.23 o 
  -6   4  16       86.63       67.08      3.58 o 
  -4   4  16      156.13      111.97      4.77 o 
  -2   4  16      454.86      494.18     17.44 o 
   0   4  16        4.45        4.54      3.10 o 
   2   4  16        4.76       10.03      4.06 o 
   4   4  16        6.53        2.39      5.01 o 
 -23   5  16       55.62       63.02      9.31 o 
 -21   5  16      100.99      100.50      8.59 o 
 -19   5  16      292.70      352.45     16.24 o 
 -17   5  16      204.52      180.98      7.64 o 
 -15   5  16       18.76       15.52      3.34 o 
 -13   5  16        2.14        0.95      3.10 o 
 -11   5  16      467.78      473.65     12.90 o 
  -9   5  16        1.37        1.19      3.10 o 
  -7   5  16      704.54      722.30     23.18 o 
  -5   5  16     1488.85     1592.78     49.75 o 
  -3   5  16       47.10       35.33      3.82 o 
  -1   5  16      149.43      140.62      6.92 o 
   1   5  16        8.45        8.12      4.06 o 
   3   5  16      229.38      199.61     20.29 o 
 -20   6  16        0.02        0.48      5.01 o 
 -18   6  16        8.00        9.55      3.82 o 
 -16   6  16       21.39       19.33      3.82 o 
 -14   6  16       26.15       24.59      4.06 o 
 -12   6  16      105.18      106.00      6.21 o 
 -10   6  16        4.41       10.26      3.58 o 
  -8   6  16       21.47        9.31      3.58 o 
  -6   6  16       29.47       35.09      3.58 o 
  -4   6  16       64.31       50.13      4.30 o 
  -2   6  16       43.96       53.23      5.01 o 
   0   6  16       17.48        5.73      5.25 o 
 -17   7  16        2.63        5.25      4.77 o 
 -15   7  16      348.17      437.96     37.49 o 
 -13   7  16        5.50        7.40      3.82 o 
 -11   7  16        3.45        4.54      3.82 o 
  -9   7  16       18.71       15.99      4.30 o 
  -7   7  16        0.50        0.95      4.06 o 
  -5   7  16       12.33       17.66      4.06 o 
  -3   7  16        1.84        5.97      5.01 o 
 -25   1  17       33.42       40.10      4.77 o 
 -23   1  17       29.85       26.26      3.10 o 
 -21   1  17       14.57       12.89      2.86 o 
 -19   1  17       64.02       61.59      3.34 o 
 -17   1  17        9.38        4.06      2.63 o 
 -15   1  17      374.41      366.61      8.12 o 
 -13   1  17        0.06        0.48      2.63 o 
 -11   1  17       29.87       35.57      1.67 o 
  -9   1  17      178.49      180.27      4.54 o 
  -7   1  17      812.36      828.84     14.58 o 
  -5   1  17      123.38      103.85      4.06 o 
  -3   1  17      200.23      165.46      5.73 o 
  -1   1  17        7.67       11.70      2.86 o 
   1   1  17       66.93       65.41      4.30 o 
   3   1  17       63.41       74.00      5.49 o 
   5   1  17      145.41      162.34     15.04 o 
 -26   2  17        0.73       -2.86      4.30 o 
 -24   2  17       24.45       31.27      4.06 o 
 -22   2  17       37.13       23.63      3.34 o 
 -20   2  17      126.50      129.63      5.73 o 
 -18   2  17        4.93        1.19      2.86 o 
 -16   2  17      584.99      576.24     11.23 o 
 -14   2  17     1372.13     1361.03     23.20 o 
 -12   2  17      102.76       99.55      3.58 o 
 -10   2  17     3443.16     3666.97     58.31 o 
  -8   2  17      112.44      112.68      3.58 o 
  -6   2  17      311.33      292.30      6.93 o 
  -4   2  17      140.28      133.22      5.25 o 
  -2   2  17        7.44        1.67      3.10 o 
   0   2  17       37.39       23.63      3.34 o 
   2   2  17       18.88       20.53      3.34 o 
   4   2  17      132.09      149.69     12.89 o 
 -25   3  17        6.40       14.56      4.30 o 
 -23   3  17       71.40       66.36      5.97 o 
 -21   3  17       31.96       36.28      3.58 o 
 -19   3  17       18.54       20.05      3.10 o 
 -17   3  17      585.63      649.80     16.01 o 
 -15   3  17       26.30       18.62      2.86 o 
 -13   3  17        9.35       13.37      3.10 o 
 -11   3  17      363.23      468.82     10.03 o 
  -9   3  17     2201.72     2396.99     41.67 o 
  -7   3  17        0.34        0.48      2.63 o 
  -5   3  17      115.14       96.93      4.30 o 
  -3   3  17       33.13       31.75      3.58 o 
  -1   3  17       12.28        7.64      3.34 o 
   1   3  17        0.11       -3.10      3.10 o 
   3   3  17       87.24       88.33      9.55 o 
 -24   4  17      196.52      216.79     30.08 o 
 -22   4  17      158.39      160.20     12.18 o 
 -20   4  17        1.02       10.74      3.58 o 
 -18   4  17       46.93       46.31      3.82 o 
 -16   4  17      141.45      134.41      6.21 o 
 -14   4  17       22.57       25.78      3.34 o 
 -12   4  17       10.80        3.58      3.34 o 
 -10   4  17      887.33      823.84     21.27 o 
  -8   4  17       89.76       75.44      3.58 o 
  -6   4  17      317.92      268.41     10.27 o 
  -4   4  17      120.35      114.35      5.73 o 
  -2   4  17      614.79      644.53     26.04 o 
   0   4  17       99.15       80.69      6.21 o 
   2   4  17       30.36       33.66      6.45 o 
 -21   5  17       37.71       27.69      6.21 o 
 -19   5  17        2.96       -0.72      3.34 o 
 -17   5  17       14.02       13.61      3.58 o 
 -15   5  17       55.40       48.94      4.30 o 
 -13   5  17       16.29       19.10      3.58 o 
 -11   5  17      477.03      550.32     19.11 o 
  -9   5  17       27.50       29.60      4.06 o 
  -7   5  17      422.64      390.49     13.37 o 
  -5   5  17      201.77      196.50      8.83 o 
  -3   5  17        5.48       -3.82      3.82 o 
  -1   5  17      100.91       85.23      7.16 o 
   1   5  17       55.73       79.49      9.79 o 
 -18   6  17      402.96      461.16     39.40 o 
 -16   6  17      111.82      125.81      9.31 o 
 -14   6  17       74.27       90.00      7.40 o 
 -12   6  17        7.27       -3.82      3.82 o 
 -10   6  17       83.33       64.45      5.25 o 
  -8   6  17       11.45        8.35      3.82 o 
  -6   6  17       41.13       30.32      4.06 o 
  -4   6  17        1.26        7.40      3.58 o 
  -2   6  17       20.76       25.54      5.97 o 
 -15   7  17      174.97      199.83     18.14 o 
 -13   7  17      153.86      160.91     13.85 o 
 -11   7  17       36.94       45.12      5.49 o 
  -9   7  17        0.72       -1.91      4.06 o 
  -7   7  17       18.77       15.28      4.54 o 
 -26   0  18       87.34       79.26     14.32 o 
 -24   0  18      238.37      244.50     22.92 o 
 -22   0  18      402.77      399.55     23.88 o 
 -20   0  18       75.06       81.40      6.92 o 
 -18   0  18       87.99       83.08      6.45 o 
 -16   0  18      715.49      746.47     23.89 o 
 -14   0  18       66.68       61.83      3.58 o 
 -12   0  18       45.23       44.16      3.82 o 
 -10   0  18       14.69       15.52      2.86 o 
  -8   0  18        0.27       -3.10      3.10 o 
  -6   0  18      394.34      350.13     12.42 o 
  -4   0  18      854.95      814.23     26.29 o 
  -2   0  18      117.94      105.04      7.40 o 
   0   0  18      416.35      547.39     31.53 o 
   2   0  18      183.67      201.03     16.95 o 
 -25   1  18        2.00       -2.39      5.49 o 
 -23   1  18       51.84       51.32      4.06 o 
 -21   1  18      404.79      429.41     14.57 o 
 -19   1  18      235.26      239.97      8.83 o 
 -17   1  18      158.50      130.84      4.78 o 
 -15   1  18     1570.58     1708.02     39.00 o 
 -13   1  18      190.00      178.60      5.01 o 
 -11   1  18      106.08       97.88      2.86 o 
  -9   1  18      319.47      337.92      6.93 o 
  -7   1  18      774.37      813.21     19.36 o 
  -5   1  18        1.00        6.21      3.10 o 
  -3   1  18       32.07       35.33      3.34 o 
  -1   1  18      119.06      111.97      6.45 o 
   1   1  18       21.45       30.79      4.30 o 
   3   1  18      275.90      304.92     26.50 o 
 -24   2  18       22.06       21.48      4.06 o 
 -22   2  18        0.32       -2.15      3.10 o 
 -20   2  18      245.52      250.71      9.31 o 
 -18   2  18        2.34        2.15      3.10 o 
 -16   2  18       11.48       18.38      3.10 o 
 -14   2  18      363.62      351.55      9.55 o 
 -12   2  18        2.33        1.91      3.10 o 
 -10   2  18      386.15      413.42     10.75 o 
  -8   2  18      159.37      160.68      5.73 o 
  -6   2  18      106.63       88.57      4.30 o 
  -4   2  18        7.45        9.79      3.34 o 
  -2   2  18        2.31        5.73      3.34 o 
   0   2  18       49.90       45.12      3.82 o 
   2   2  18        0.08        2.63      4.54 o 
 -23   3  18       38.00       21.72      4.54 o 
 -21   3  18      468.90      519.96     20.30 o 
 -19   3  18      218.13      195.31      8.60 o 
 -17   3  18       18.26       12.89      3.34 o 
 -15   3  18       15.66       22.68      3.10 o 
 -13   3  18     2816.03     3087.06     73.58 o 
 -11   3  18        4.35        2.15      3.34 o 
  -9   3  18     1012.81      994.65     25.10 o 
  -7   3  18      580.72      602.96     20.78 o 
  -5   3  18      114.48      126.77      6.45 o 
  -3   3  18       46.03       58.48      4.54 o 
  -1   3  18      101.84      100.27      7.64 o 
   1   3  18       11.07        1.67      5.01 o 
 -22   4  18        0.82        1.67      4.54 o 
 -20   4  18        0.10       -3.10      3.58 o 
 -18   4  18      119.11      122.47      6.45 o 
 -16   4  18       89.13       79.26      4.77 o 
 -14   4  18       10.87        5.25      3.34 o 
 -12   4  18      470.71      469.82     16.72 o 
 -10   4  18     1130.33     1244.36     41.60 o 
  -8   4  18      429.97      465.73     15.52 o 
  -6   4  18      222.23      242.83     10.74 o 
  -4   4  18        3.60        0.00      3.34 o 
  -2   4  18       37.30       29.84      4.30 o 
   0   4  18       56.44       51.08      7.88 o 
 -21   5  18        5.05       -4.06      6.44 o 
 -19   5  18       15.13       11.93      4.30 o 
 -17   5  18       15.30       16.95      4.06 o 
 -15   5  18       13.50       15.75      3.58 o 
 -13   5  18       32.87       21.48      4.06 o 
 -11   5  18       87.42       78.30      5.49 o 
  -9   5  18      120.27      138.23      7.40 o 
  -7   5  18      145.32      144.68      6.92 o 
  -5   5  18        8.75        2.39      3.34 o 
  -3   5  18       46.56       60.15      9.07 o 
 -18   6  18       76.88      103.60      9.79 o 
 -16   6  18       33.67       53.47      6.45 o 
 -14   6  18        6.15       20.77      4.30 o 
 -12   6  18        4.63       -1.19      3.82 o 
 -10   6  18      137.54      153.51     10.98 o 
  -8   6  18        4.15        8.12      4.54 o 
  -6   6  18      580.03      548.92     43.00 o 
 -25   1  19       32.87       47.98      7.88 o 
 -23   1  19        3.33        4.54      3.34 o 
 -21   1  19       94.21       98.35      5.49 o 
 -19   1  19      534.30      573.53     18.87 o 
 -17   1  19       24.84       18.38      3.10 o 
 -15   1  19      835.84      863.43     20.79 o 
 -13   1  19       18.72       26.50      3.10 o 
 -11   1  19        2.17        4.30      1.91 o 
  -9   1  19      280.55      287.98      7.64 o 
  -7   1  19       51.31       50.37      3.82 o 
  -5   1  19        9.81        5.73      2.86 o 
  -3   1  19       41.51       37.00      3.58 o 
  -1   1  19      198.82      210.82     14.09 o 
   1   1  19       92.41       97.88      9.79 o 
 -24   2  19       16.26       15.75      5.25 o 
 -22   2  19       23.93       29.36      4.06 o 
 -20   2  19        2.70       -1.43      3.34 o 
 -18   2  19       10.92        8.83      3.34 o 
 -16   2  19      630.63      596.55     19.59 o 
 -14   2  19      226.21      220.15      8.36 o 
 -12   2  19     1089.57     1125.99     35.62 o 
 -10   2  19       69.49       77.34      4.54 o 
  -8   2  19       37.45       40.58      3.58 o 
  -6   2  19      219.30      216.56      8.83 o 
  -4   2  19       61.37       74.24      5.01 o 
  -2   2  19       36.33       52.04      5.25 o 
   0   2  19      149.21      156.14     18.38 o 
 -23   3  19       81.55       89.04      8.59 o 
 -21   3  19        1.79       -0.95      3.58 o 
 -19   3  19      474.34      511.61     20.06 o 
 -17   3  19        2.45        0.00      3.58 o 
 -15   3  19      339.34      373.97     13.85 o 
 -13   3  19      385.72      428.45     15.28 o 
 -11   3  19      136.10      149.93      6.92 o 
  -9   3  19       92.17       92.39      5.49 o 
  -7   3  19       25.84       25.78      3.58 o 
  -5   3  19      144.85      183.83      8.83 o 
  -3   3  19       14.32        5.97      3.58 o 
  -1   3  19       14.91       29.60      7.16 o 
 -22   4  19       14.35        3.34      5.97 o 
 -20   4  19        0.66        1.91      3.82 o 
 -18   4  19      175.16      168.08     11.70 o 
 -16   4  19       88.18       92.15      5.73 o 
 -14   4  19      212.57      201.75      9.55 o 
 -12   4  19       36.36       26.74      4.06 o 
 -10   4  19       45.13       55.38      4.77 o 
  -8   4  19       20.30       15.99      3.10 o 
  -6   4  19        6.93       14.56      3.58 o 
  -4   4  19       17.91       29.12      4.54 o 
  -2   4  19       13.80       42.01      7.88 o 
 -19   5  19       25.22       32.94      5.25 o 
 -17   5  19        0.54       -4.30      4.30 o 
 -15   5  19      159.71      142.77     10.27 o 
 -13   5  19        3.13        2.39      4.06 o 
 -11   5  19        7.15        1.67      4.06 o 
  -9   5  19       26.37       30.32      4.77 o 
  -7   5  19       79.91       73.05      7.40 o 
  -5   5  19      119.14      138.70     17.67 o 
 -14   6  19        1.96       11.46      5.01 o 
 -12   6  19      179.91      190.04     17.43 o 
 -10   6  19       38.66       39.39      6.68 o 
 -24   0  20       35.43       31.03     10.26 o 
 -22   0  20       78.14       77.82      9.55 o 
 -20   0  20       70.55       67.08      7.40 o 
 -18   0  20      221.13      206.53     13.85 o 
 -16   0  20       10.95       19.10      5.25 o 
 -14   0  20      293.71      280.10     11.70 o 
 -12   0  20      156.06      155.66      7.40 o 
 -10   0  20       68.46       74.00      4.77 o 
  -8   0  20      307.29      330.97     15.52 o 
  -6   0  20      148.51      116.51      8.12 o 
  -4   0  20      209.86      202.47     19.10 o 
  -2   0  20        4.60        5.97      5.01 o 
 -23   1  20        1.48       -1.91      5.25 o 
 -21   1  20       40.99       29.12      3.82 o 
 -19   1  20      196.61      196.74      8.83 o 
 -17   1  20        7.33       10.74      3.34 o 
 -15   1  20       65.43       77.11      4.54 o 
 -13   1  20       44.38       42.01      3.82 o 
 -11   1  20        2.20        1.19      2.39 o 
  -9   1  20      196.70      210.82      7.64 o 
  -7   1  20       89.82       95.49      5.25 o 
  -5   1  20       22.01       29.84      3.58 o 
  -3   1  20        2.04        1.91      3.34 o 
  -1   1  20        7.05       12.65      4.77 o 
 -22   2  20       25.92       20.53      4.77 o 
 -20   2  20       63.77       70.66      5.97 o 
 -18   2  20        0.34        2.86      3.34 o 
 -16   2  20       38.16       37.24      4.06 o 
 -14   2  20      733.18      862.55     32.73 o 
 -12   2  20      147.22      166.17      6.92 o 
 -10   2  20       92.21      108.62      5.49 o 
  -8   2  20        0.02        2.86      3.10 o 
  -6   2  20      969.68     1061.40     42.30 o 
  -4   2  20        2.29        1.91      3.58 o 
  -2   2  20       29.54       24.35      5.49 o 
 -21   3  20        9.63        6.44      4.54 o 
 -19   3  20        3.22        7.16      3.82 o 
 -17   3  20       61.23       63.98      5.73 o 
 -15   3  20     1165.78     1327.52     52.59 o 
 -13   3  20      139.07      136.56      7.16 o 
 -11   3  20       26.62       31.03      4.30 o 
  -9   3  20       32.42       42.49      4.54 o 
  -7   3  20       39.24       32.94      4.30 o 
  -5   3  20       28.68       36.76      5.25 o 
  -3   3  20        4.17        3.58      5.49 o 
 -20   4  20       14.92       15.04      5.25 o 
 -18   4  20      359.13      375.16     32.24 o 
 -16   4  20      155.39      162.11     11.46 o 
 -14   4  20      224.19      234.94     15.76 o 
 -12   4  20        0.04        4.30      4.06 o 
 -10   4  20      222.90      241.39     16.24 o 
  -8   4  20      102.62       84.03      7.16 o 
  -6   4  20      279.88      308.74     34.86 o 
 -15   5  20       27.35       21.01      5.49 o 
 -13   5  20       70.67       73.29      7.88 o 
 -11   5  20      212.21      202.94     18.38 o 
  -9   5  20      228.54      259.54     25.79 o 
 -21   1  21      163.22      119.37     10.27 o 
 -19   1  21      186.82      196.49     13.61 o 
 -17   1  21       14.73        7.88      3.10 o 
 -15   1  21      211.92      214.17      9.55 o 
 -13   1  21       97.23      112.44      6.21 o 
 -11   1  21      602.72      663.86     22.93 o 
  -9   1  21        0.00        2.63      2.63 o 
  -7   1  21        9.93       11.70      3.10 o 
  -5   1  21        4.10        1.91      3.82 o 
 -22   2  21        0.02        6.21      7.16 o 
 -20   2  21       88.52       67.80      7.16 o 
 -18   2  21        0.00       -3.58      3.58 o 
 -16   2  21       13.97       21.24      3.82 o 
 -14   2  21      223.55      224.92     14.33 o 
 -12   2  21        2.24        3.58      3.82 o 
 -10   2  21       84.85       89.04      7.16 o 
  -8   2  21       10.84       20.77      3.82 o 
  -6   2  21       51.83       58.72      7.16 o 
 -19   3  21        0.78       -2.86      5.01 o 
 -17   3  21      331.78      355.57     28.18 o 
 -15   3  21       32.38       28.17      4.77 o 
 -13   3  21        2.15       10.50      4.06 o 
 -11   3  21        0.31       -0.72      4.06 o 
  -9   3  21       85.93      103.84      9.07 o 
  -7   3  21      137.90      186.45     37.24 o 
 -16   4  21       98.39       94.53      9.31 o 
 -14   4  21      213.97      223.24     18.38 o 
 -12   4  21        6.36       12.65      5.49 o 
 -10   4  21       64.22       68.27      9.07 o 
 -20   0  22       31.62       21.24      7.64 o 
 -18   0  22      272.17      241.40     24.36 o 
 -16   0  22       44.11       39.15      7.40 o 
 -14   0  22       61.54       47.98      7.88 o 
 -12   0  22       43.35       60.63      8.59 o 
 -10   0  22       50.67       66.84      9.55 o 
  -8   0  22       97.03       86.18     13.37 o 
 -19   1  22       73.07       65.41      8.36 o 
 -17   1  22       16.64       12.65      5.01 o 
 -15   1  22      373.23      381.62     24.84 o 
 -13   1  22       72.48       73.05      7.88 o 
 -11   1  22        0.19        3.10      3.58 o 
  -9   1  22       17.89       10.26      4.06 o 
  -7   1  22        3.43        8.35      5.25 o 
 -18   2  22      157.60      155.42     14.80 o 
 -16   2  22       86.37       68.99      7.88 o 
 -14   2  22       41.02       64.93      6.68 o 
 -12   2  22       31.76       34.13      5.97 o 
 -10   2  22      112.05      126.05     13.85 o 
 -15   3  22      248.56      245.69     24.35 o 
 -13   3  22        3.80        4.30      5.73 o 
                                                 
